# Supplementary material for: Reduction chemistry of neptunium cyclopentadienide complexes: from structure to understanding
Source: Chem Sci. 2017 Jan 30;8(4):2553–61. doi: 10.1039/c7sc00034k (PMC5431675; doi:10.1039/c7sc00034k)
Supplement: Supplementary file 2 [file SC-008-C7SC00034K-s002.cif]

# Electronic Supplementary Material (ESI) for Chemical Science.
# This journal is © The Royal Society of Chemistry 2017

####################################################################### 
# 
# This file contains crystal structure data downloaded from the 
# Cambridge Structural Database (CSD) hosted by the Cambridge 
# Crystallographic Data Centre (CCDC).
# 
# Full information about CCDC data access policies and citation 
# guidelines are available at http://www.ccdc.cam.ac.uk/access/V1 
# 
# Audit and citation data items may have been added by the CCDC. 
# Please retain this information to preserve the provenance of 
# this file and to allow appropriate attribution of the data. 
# 
#######################################################################

data_bk8
_database_code_depnum_ccdc_archive 'CCDC 1524163'
_audit_update_record             
;
2016-12-22 deposited with the CCDC.
2017-01-30 downloaded from the CCDC.
;

_audit_creation_method           SHELXL-2013
_chemical_name_systematic        
;
 ?
;
_chemical_name_common            ?
_chemical_melting_point          ?
_chemical_formula_moiety         ?
_chemical_formula_sum            'C2.50 H2.50 Np0.12'
_chemical_formula_weight         62.17

loop_
_atom_type_symbol
_atom_type_description
_atom_type_scat_dispersion_real
_atom_type_scat_dispersion_imag
_atom_type_scat_source
C C 0.0033 0.0016 'International Tables Vol C Tables 4.2.6.8 and 6.1.1.4'
H H 0.0000 0.0000 'International Tables Vol C Tables 4.2.6.8 and 6.1.1.4'
Np Np -11.4937 4.1493 'International Tables Vol C Tables 4.2.6.8 and 6.1.1.4'

_space_group_crystal_system      tetragonal
_space_group_IT_number           121
_space_group_name_H-M_alt        'I -4 2 m'
_space_group_name_Hall           'I -4 2'

_shelx_space_group_comment       
;
The symmetry employed for this shelxl refinement is uniquely defined
by the following loop, which should always be used as a source of
symmetry information in preference to the above space-group names.
They are only intended as comments.
;

loop_
_space_group_symop_operation_xyz
'x, y, z'
'-x, -y, z'
'y, -x, -z'
'-y, x, -z'
'-x, y, -z'
'x, -y, -z'
'-y, -x, z'
'y, x, z'
'x+1/2, y+1/2, z+1/2'
'-x+1/2, -y+1/2, z+1/2'
'y+1/2, -x+1/2, -z+1/2'
'-y+1/2, x+1/2, -z+1/2'
'-x+1/2, y+1/2, -z+1/2'
'x+1/2, -y+1/2, -z+1/2'
'-y+1/2, -x+1/2, z+1/2'
'y+1/2, x+1/2, z+1/2'

_cell_length_a                   8.59800(10)
_cell_length_b                   8.59800(10)
_cell_length_c                   10.5541(2)
_cell_angle_alpha                90
_cell_angle_beta                 90
_cell_angle_gamma                90
_cell_volume                     780.22(2)
_cell_formula_units_Z            16
_cell_measurement_temperature    293(2)
_cell_measurement_reflns_used    476
_cell_measurement_theta_min      3.24
_cell_measurement_theta_max      25.7

_exptl_crystal_description       cube
_exptl_crystal_colour            red
_exptl_crystal_density_meas      ?
_exptl_crystal_density_method    'not measured'
_exptl_crystal_density_diffrn    2.117
_exptl_crystal_F_000             466
_exptl_transmission_factor_min   ?
_exptl_transmission_factor_max   ?
_exptl_crystal_size_max          0.4
_exptl_crystal_size_mid          0.3
_exptl_crystal_size_min          0.15
_exptl_absorpt_coefficient_mu    6.650
_shelx_estimated_absorpt_T_min   ?
_shelx_estimated_absorpt_T_max   ?
_exptl_absorpt_correction_type   multi-scan
_exptl_absorpt_correction_T_min  0.786
_exptl_absorpt_correction_T_max  1
_exptl_absorpt_process_details   (sadabs)

_exptl_special_details           
;
 ?
;

_diffrn_ambient_temperature      200(2)
_diffrn_radiation_wavelength     0.71073
_diffrn_radiation_type           MoK\a
_diffrn_radiation_source         'fine-focus sealed tube'
_diffrn_radiation_monochromator  graphite
_diffrn_measurement_device_type  'Siemens SMART CCD 1000'
_diffrn_reflns_number            4046
_diffrn_reflns_av_unetI/netI     0.0131
_diffrn_reflns_av_R_equivalents  0.0232
_diffrn_reflns_limit_h_min       -11
_diffrn_reflns_limit_h_max       10
_diffrn_reflns_limit_k_min       -11
_diffrn_reflns_limit_k_max       11
_diffrn_reflns_limit_l_min       -13
_diffrn_reflns_limit_l_max       14
_diffrn_reflns_theta_min         3.056
_diffrn_reflns_theta_max         28.230
_diffrn_reflns_theta_full        25.000
_diffrn_measured_fraction_theta_max 1.003
_diffrn_measured_fraction_theta_full 0.996
_diffrn_reflns_Laue_measured_fraction_max 1.003
_diffrn_reflns_Laue_measured_fraction_full 0.996
_diffrn_reflns_point_group_measured_fraction_max 0.998
_diffrn_reflns_point_group_measured_fraction_full 0.997
_reflns_number_total             530
_reflns_number_gt                530
_reflns_threshold_expression     'I > 2\s(I)'
_reflns_Friedel_coverage         0.683
_reflns_Friedel_fraction_max     0.991
_reflns_Friedel_fraction_full    1.000

_reflns_special_details          
;
 Reflections were merged by SHELXL according to the crystal
 class for the calculation of statistics and refinement.
 
 _reflns_Friedel_fraction is defined as the number of unique
 Friedel pairs measured divided by the number that would be
 possible theoretically, ignoring centric projections and
 systematic absences.
;

_computing_data_collection       'SMART (Siemens, 1997)'
_computing_cell_refinement       'SMART (Siemens, 1997)'
_computing_data_reduction        'SAINT (Siemens, 1997)'
_computing_structure_solution    'SHELXS-2013 (Sheldrick, 2013)'
_computing_structure_refinement  'SHELXL-2013 (Sheldrick, 2013)'
_computing_publication_material  'publCIF (Westrip, 2010)'
_computing_molecular_graphics    'XPMA (Zsolnai, 1996), winray (Soltek, 1997)'

_refine_special_details          
;
 ?
;
_refine_ls_structure_factor_coef Fsqd
_refine_ls_matrix_type           full
_refine_ls_weighting_scheme      calc
_refine_ls_weighting_details     
;
 w=1/[\s^2^(Fo^2^)+(0.0106P)^2^]
 where P=(Fo^2^+2Fc^2^)/3
;
_atom_sites_solution_primary     ?
_atom_sites_solution_secondary   ?
_atom_sites_solution_hydrogens   geom
_refine_ls_hydrogen_treatment    refU
_refine_ls_extinction_method     none
_refine_ls_extinction_coef       .
_refine_ls_abs_structure_details 
;
 Flack x determined using 215 quotients [(I+)-(I-)]/[(I+)+(I-)]
 (Parsons and Flack (2004), Acta Cryst. A60, s61).
;
_refine_ls_abs_structure_Flack   0.12(2)
_chemical_absolute_configuration ?
_refine_ls_number_reflns         530
_refine_ls_number_parameters     49
_refine_ls_number_restraints     0
_refine_ls_R_factor_all          0.0083
_refine_ls_R_factor_gt           0.0083
_refine_ls_wR_factor_ref         0.0187
_refine_ls_wR_factor_gt          0.0187
_refine_ls_goodness_of_fit_ref   1.116
_refine_ls_restrained_S_all      1.116
_refine_ls_shift/su_max          0.000
_refine_ls_shift/su_mean         0.000

loop_
_atom_site_label
_atom_site_type_symbol
_atom_site_fract_x
_atom_site_fract_y
_atom_site_fract_z
_atom_site_U_iso_or_equiv
_atom_site_adp_type
_atom_site_occupancy
_atom_site_site_symmetry_order
_atom_site_calc_flag
_atom_site_refinement_flags_posn
_atom_site_refinement_flags_adp
_atom_site_refinement_flags_occupancy
_atom_site_disorder_assembly
_atom_site_disorder_group
Np1 Np 1.0000 1.0000 1.0000 0.01753(7) Uani 1 8 d S T P . .
C1 C 0.7367(19) 1.1871(17) 1.0510(16) 0.053(6) Uani 0.5 1 d . . P . .
H1 H 0.6716 1.2073 0.9825 0.13(2) Uiso 0.5 1 calc R U P . .
C2 C 0.7253(15) 1.0613(14) 1.1363(11) 0.039(2) Uani 0.5 1 d . . P . .
H2 H 0.6523 0.9815 1.1348 0.13(2) Uiso 0.5 1 calc R U P . .
C3 C 0.8424(17) 1.080(2) 1.2210(11) 0.053(6) Uani 0.5 1 d . . P . .
H3 H 0.8615 1.0136 1.2885 0.13(2) Uiso 0.5 1 calc R U P . .
C4 C 0.929(2) 1.211(2) 1.1950(19) 0.093(11) Uani 0.5 1 d . . P . .
H4 H 1.0149 1.2475 1.2398 0.13(2) Uiso 0.5 1 calc R U P . .
C5 C 0.8632(18) 1.2746(13) 1.0889(18) 0.086(9) Uani 0.5 1 d . . P . .
H5 H 0.8983 1.3640 1.0484 0.13(2) Uiso 0.5 1 calc R U P . .

loop_
_atom_site_aniso_label
_atom_site_aniso_U_11
_atom_site_aniso_U_22
_atom_site_aniso_U_33
_atom_site_aniso_U_23
_atom_site_aniso_U_13
_atom_site_aniso_U_12
Np1 0.01671(7) 0.01671(7) 0.01918(10) 0.000 0.000 0.000
C1 0.057(10) 0.058(10) 0.046(3) 0.009(5) 0.014(4) 0.038(8)
C2 0.031(5) 0.036(4) 0.051(5) -0.012(4) 0.020(4) -0.004(3)
C3 0.040(7) 0.095(13) 0.026(3) -0.002(4) 0.011(4) 0.020(8)
C4 0.041(8) 0.09(2) 0.15(2) -0.092(17) 0.030(13) -0.018(12)
C5 0.063(13) 0.018(4) 0.18(3) -0.011(11) 0.073(14) 0.002(7)

_geom_special_details            
;
 All esds (except the esd in the dihedral angle between two l.s. planes)
 are estimated using the full covariance matrix.  The cell esds are taken
 into account individually in the estimation of esds in distances, angles
 and torsion angles; correlations between esds in cell parameters are only
 used when they are defined by crystal symmetry.  An approximate (isotropic)
 treatment of cell esds is used for estimating esds involving l.s. planes.
;

loop_
_geom_bond_atom_site_label_1
_geom_bond_atom_site_label_2
_geom_bond_distance
_geom_bond_site_symmetry_2
_geom_bond_publ_flag
Np1 C3 2.785(13) 7_775 ?
Np1 C3 2.785(13) . ?
Np1 C3 2.785(13) 6_577 ?
Np1 C3 2.785(13) 4_757 ?
Np1 C3 2.785(13) 2_775 ?
Np1 C3 2.785(13) 8 ?
Np1 C3 2.785(13) 5_757 ?
Np1 C3 2.785(13) 3_577 ?
Np1 C5 2.800(12) 4_757 ?
Np1 C5 2.800(12) 6_577 ?
Np1 C5 2.800(12) 3_577 ?
Np1 C5 2.800(12) 5_757 ?
C1 C5 1.38(2) . ?
C1 C2 1.411(19) . ?
C2 C3 1.36(2) . ?
C3 C4 1.37(2) . ?
C4 C5 1.37(3) . ?

loop_
_geom_angle_atom_site_label_1
_geom_angle_atom_site_label_2
_geom_angle_atom_site_label_3
_geom_angle
_geom_angle_site_symmetry_1
_geom_angle_site_symmetry_3
_geom_angle_publ_flag
C3 Np1 C3 19.4(7) 7_775 . ?
C3 Np1 C3 134.6(4) 7_775 6_577 ?
C3 Np1 C3 121.8(6) . 6_577 ?
C3 Np1 C3 151.2(7) 7_775 4_757 ?
C3 Np1 C3 134.6(4) . 4_757 ?
C3 Np1 C3 19.4(7) 6_577 4_757 ?
C3 Np1 C3 62.6(6) 7_775 2_775 ?
C3 Np1 C3 66.2(6) . 2_775 ?
C3 Np1 C3 151.2(7) 6_577 2_775 ?
C3 Np1 C3 134.6(4) 4_757 2_775 ?
C3 Np1 C3 66.2(6) 7_775 8 ?
C3 Np1 C3 62.6(6) . 8 ?
C3 Np1 C3 134.6(4) 6_577 8 ?
C3 Np1 C3 121.8(6) 4_757 8 ?
C3 Np1 C3 19.4(7) 2_775 8 ?
C3 Np1 C3 134.6(4) 7_775 5_757 ?
C3 Np1 C3 151.2(7) . 5_757 ?
C3 Np1 C3 66.2(6) 6_577 5_757 ?
C3 Np1 C3 62.6(6) 4_757 5_757 ?
C3 Np1 C3 121.8(6) 2_775 5_757 ?
C3 Np1 C3 134.6(4) 8 5_757 ?
C3 Np1 C3 121.8(6) 7_775 3_577 ?
C3 Np1 C3 134.6(4) . 3_577 ?
C3 Np1 C3 62.6(6) 6_577 3_577 ?
C3 Np1 C3 66.2(6) 4_757 3_577 ?
C3 Np1 C3 134.6(4) 2_775 3_577 ?
C3 Np1 C3 151.2(7) 8 3_577 ?
C3 Np1 C3 19.4(7) 5_757 3_577 ?
C3 Np1 C5 106.0(5) 7_775 4_757 ?
C3 Np1 C5 88.6(4) . 4_757 ?
C3 Np1 C5 37.3(5) 6_577 4_757 ?
C3 Np1 C5 46.0(5) 4_757 4_757 ?
C3 Np1 C5 125.9(5) 2_775 4_757 ?
C3 Np1 C5 106.6(5) 8 4_757 ?
C3 Np1 C5 103.5(5) 5_757 4_757 ?
C3 Np1 C5 97.6(5) 3_577 4_757 ?
C3 Np1 C5 125.9(5) 7_775 6_577 ?
C3 Np1 C5 106.6(5) . 6_577 ?
C3 Np1 C5 46.0(5) 6_577 6_577 ?
C3 Np1 C5 37.3(5) 4_757 6_577 ?
C3 Np1 C5 106.0(5) 2_775 6_577 ?
C3 Np1 C5 88.6(4) 8 6_577 ?
C3 Np1 C5 97.6(5) 5_757 6_577 ?
C3 Np1 C5 103.5(5) 3_577 6_577 ?
C5 Np1 C5 34.8(6) 4_757 6_577 ?
C3 Np1 C5 106.6(5) 7_775 3_577 ?
C3 Np1 C5 125.9(5) . 3_577 ?
C3 Np1 C5 103.5(5) 6_577 3_577 ?
C3 Np1 C5 97.6(5) 4_757 3_577 ?
C3 Np1 C5 88.6(4) 2_775 3_577 ?
C3 Np1 C5 106.0(5) 8 3_577 ?
C3 Np1 C5 37.3(5) 5_757 3_577 ?
C3 Np1 C5 46.0(5) 3_577 3_577 ?
C5 Np1 C5 140.8(8) 4_757 3_577 ?
C5 Np1 C5 126.6(8) 6_577 3_577 ?
C3 Np1 C5 88.6(4) 7_775 5_757 ?
C3 Np1 C5 106.0(5) . 5_757 ?
C3 Np1 C5 97.6(5) 6_577 5_757 ?
C3 Np1 C5 103.5(5) 4_757 5_757 ?
C3 Np1 C5 106.6(5) 2_775 5_757 ?
C3 Np1 C5 125.9(5) 8 5_757 ?
C3 Np1 C5 46.0(5) 5_757 5_757 ?
C3 Np1 C5 37.3(5) 3_577 5_757 ?
C5 Np1 C5 126.6(8) 4_757 5_757 ?
C5 Np1 C5 140.8(8) 6_577 5_757 ?
C5 Np1 C5 34.8(6) 3_577 5_757 ?
C5 C1 C2 106.7(16) . . ?
C5 C1 Np1 74.6(11) . . ?
C2 C1 Np1 75.0(9) . . ?
C3 C2 C1 106.0(13) . . ?
C3 C2 Np1 74.7(9) . . ?
C1 C2 Np1 76.1(9) . . ?
C2 C3 C4 111.8(18) . . ?
C2 C3 Np1 77.3(8) . . ?
C4 C3 Np1 76.7(11) . . ?
C5 C4 C3 105.3(15) . . ?
C5 C4 Np1 75.5(9) . . ?
C3 C4 Np1 74.8(11) . . ?
C4 C5 C1 110.2(12) . . ?
C4 C5 Np1 76.2(8) . . ?
C1 C5 Np1 77.0(11) . . ?

_refine_diff_density_max         0.260
_refine_diff_density_min         -0.165
_refine_diff_density_rms         0.049

_shelxl_version_number           2013-2

_shelx_res_file                  
;
TITL bk8 in I-42m
CELL 0.71073   8.5980   8.5980  10.5541  90.000  90.000  90.000
ZERR   16.00   0.0001   0.0001   0.0002   0.000   0.000   0.000
LATT -2
SYMM -X, -Y, Z
SYMM Y, -X, -Z
SYMM -Y, X, -Z
SYMM -X, Y, -Z
SYMM X, -Y, -Z
SYMM -Y, -X, Z
SYMM Y, X, Z
SFAC C H NP
UNIT 40 40 2
L.S. 24
ACTA 50
FMAP 2
PLAN 20
EQIV $6 -y+2, -x+2, z
FREE C1 C5_$6
FREE C1 C1_$6
FREE C1 C4_$6
FREE C2 C5_$6
FREE C2 C4_$6
FREE C3 C4_$6
FREE C3 C3_$6
FREE C3 C5_$6
FREE C4 C3_$6
FREE C4 C4_$6
FREE C4 C2_$6
FREE C4 C1_$6
FREE C5 C1_$6
FREE C5 C2_$6
FREE C5 C3_$6
FREE C5 C5_$6
BIND NP1 C1
BIND NP1 C2
BIND NP1 C3
BIND NP1 C4
BIND NP1 C5
WGHT    0.010600
FVAR       0.33514   0.12936
NP1   3    1.000000    1.000000    1.000000    10.12500    0.01671    0.01671 =
         0.01918    0.00000    0.00000    0.00000
C1    1    0.736658    1.187150    1.050976    10.50000    0.05680    0.05755 =
         0.04597    0.00877    0.01407    0.03814
AFIX  43
H1    2    0.671648    1.207307    0.982492    10.50000   21.00000
AFIX   0
C2    1    0.725264    1.061279    1.136324    10.50000    0.03088    0.03598 =
         0.05062   -0.01237    0.01961   -0.00377
AFIX  43
H2    2    0.652299    0.981451    1.134823    10.50000   21.00000
AFIX   0
C3    1    0.842419    1.080459    1.220986    10.50000    0.03968    0.09502 =
         0.02573   -0.00200    0.01117    0.02032
AFIX  43
H3    2    0.861539    1.013561    1.288454    10.50000   21.00000
AFIX   0
C4    1    0.929402    1.210634    1.195024    10.50000    0.04144    0.09093 =
         0.14560   -0.09198    0.03002   -0.01783
AFIX  43
H4    2    1.014938    1.247502    1.239821    10.50000   21.00000
AFIX   0
C5    1    0.863162    1.274596    1.088947    10.50000    0.06292    0.01844 =
         0.17557   -0.01092    0.07298    0.00153
AFIX  43
H5    2    0.898321    1.363963    1.048402    10.50000   21.00000
AFIX   0
HKLF     4

REM  bk8 in I-42m
REM R1 =  0.0083 for     530 Fo > 4sig(Fo)  and  0.0083 for all     530 data
REM     49 parameters refined using      0 restraints

END

WGHT      0.0105      0.0000

REM Highest difference peak  0.260,  deepest hole -0.165,  1-sigma level  0.049
Q1    1   1.0543  1.0543  1.0687  10.50000  0.05    0.26
Q2    1   0.9492  1.0508  1.0672  10.50000  0.05    0.24
Q3    1   0.6574  0.9987  1.1624  11.00000  0.05    0.16
Q4    1   0.7150  1.2850  0.9986  10.50000  0.05    0.16
Q5    1   0.8331  1.5000  1.0000  10.50000  0.05    0.15
Q6    1   0.6020  0.9974  1.0912  11.00000  0.05    0.15
Q7    1   1.0007  1.4154  1.2918  11.00000  0.05    0.12
Q8    1   0.5466  1.2900  1.0447  11.00000  0.05    0.12
Q9    1   1.0000  1.0000  1.5000  10.12500  0.05    0.12
Q10   1   0.8966  1.0004  1.3315  11.00000  0.05    0.12
Q11   1   0.8199  1.1801  1.0732  10.50000  0.05    0.12
Q12   1   0.5700  1.4300  0.9981  10.50000  0.05    0.11
Q13   1   0.5465  1.2938  0.9552  11.00000  0.05    0.11
Q14   1   0.8260  0.9980  1.2982  11.00000  0.05    0.11
Q15   1   0.8497  1.3760  1.0255  11.00000  0.05    0.11
Q16   1   0.5031  1.2730  1.0178  11.00000  0.05    0.11
Q17   1   1.0000  1.3812  1.0000  10.50000  0.05    0.11
Q18   1   0.8159  1.1035  1.3366  11.00000  0.05    0.10
Q19   1   0.8084  0.8992  1.3382  11.00000  0.05    0.10
Q20   1   0.6242  1.1560  0.9778  11.00000  0.05    0.10
;
_shelx_res_checksum              46087
####################################################################### 
# 
# This file contains crystal structure data downloaded from the 
# Cambridge Structural Database (CSD) hosted by the Cambridge 
# Crystallographic Data Centre (CCDC).
# 
# Full information about CCDC data access policies and citation 
# guidelines are available at http://www.ccdc.cam.ac.uk/access/V1 
# 
# Audit and citation data items may have been added by the CCDC. 
# Please retain this information to preserve the provenance of 
# this file and to allow appropriate attribution of the data. 
# 
#######################################################################

data_mdit67
_database_code_depnum_ccdc_archive 'CCDC 1524166'
_audit_update_record             
;
2016-12-22 deposited with the CCDC.
2017-01-30 downloaded from the CCDC.
;

_audit_creation_method           SHELXL-2013
_chemical_name_systematic        
;
 ?
;
_chemical_name_common            ?
_chemical_melting_point          ?
_chemical_formula_moiety         ?
_chemical_formula_sum            'C32 H35 K1.50 Np1.50 O0.50'
_chemical_formula_weight         841.75

loop_
_atom_type_symbol
_atom_type_description
_atom_type_scat_dispersion_real
_atom_type_scat_dispersion_imag
_atom_type_scat_source
C C 0.0033 0.0016 'International Tables Vol C Tables 4.2.6.8 and 6.1.1.4'
H H 0.0000 0.0000 'International Tables Vol C Tables 4.2.6.8 and 6.1.1.4'
O O 0.0106 0.0060 'International Tables Vol C Tables 4.2.6.8 and 6.1.1.4'
Np Np -11.4937 4.1493 'International Tables Vol C Tables 4.2.6.8 and 6.1.1.4'
K K 0.2009 0.2494 'International Tables Vol C Tables 4.2.6.8 and 6.1.1.4'

_space_group_crystal_system      monoclinic
_space_group_IT_number           5
_space_group_name_H-M_alt        'C 2'
_space_group_name_Hall           'C 2y'

_shelx_space_group_comment       
;
The symmetry employed for this shelxl refinement is uniquely defined
by the following loop, which should always be used as a source of
symmetry information in preference to the above space-group names.
They are only intended as comments.
;

loop_
_space_group_symop_operation_xyz
'x, y, z'
'-x, y, -z'
'x+1/2, y+1/2, z'
'-x+1/2, y+1/2, -z'

_cell_length_a                   22.6093(10)
_cell_length_b                   14.7125(10)
_cell_length_c                   9.0155(5)
_cell_angle_alpha                90
_cell_angle_beta                 90.4150(10)
_cell_angle_gamma                90
_cell_volume                     2998.8(3)
_cell_formula_units_Z            4
_cell_measurement_temperature    100(2)
_cell_measurement_reflns_used    7796
_cell_measurement_theta_min      2.26
_cell_measurement_theta_max      27.61

_exptl_crystal_description       quader
_exptl_crystal_colour            'intense red-brown'
_exptl_crystal_density_meas      ?
_exptl_crystal_density_method    'not measured'
_exptl_crystal_density_diffrn    1.864
_exptl_crystal_F_000             1596
_exptl_transmission_factor_min   ?
_exptl_transmission_factor_max   ?
_exptl_crystal_size_max          0.044
_exptl_crystal_size_mid          0.032
_exptl_crystal_size_min          0.024
_exptl_absorpt_coefficient_mu    5.406
_shelx_estimated_absorpt_T_min   0.797
_shelx_estimated_absorpt_T_max   0.881
_exptl_absorpt_correction_type   multi-scan
_exptl_absorpt_correction_T_min  0.805
_exptl_absorpt_correction_T_max  0.902
_exptl_absorpt_process_details   sadabs

_exptl_special_details           
;
 ?
;

_diffrn_ambient_temperature      173(2)
_diffrn_radiation_wavelength     0.71073
_diffrn_radiation_type           MoK\a
_diffrn_radiation_source         'Microfocus Source'
_diffrn_measurement_device_type  'Bruker Apex II Quazar'
_diffrn_measurement_method       'combined omega- and phi-scan'
_diffrn_detector_area_resol_mean 66
_diffrn_reflns_number            27617
_diffrn_reflns_av_unetI/netI     0.0497
_diffrn_reflns_av_R_equivalents  0.0474
_diffrn_reflns_limit_h_min       -30
_diffrn_reflns_limit_h_max       29
_diffrn_reflns_limit_k_min       -19
_diffrn_reflns_limit_k_max       19
_diffrn_reflns_limit_l_min       -12
_diffrn_reflns_limit_l_max       11
_diffrn_reflns_theta_min         1.651
_diffrn_reflns_theta_max         28.568
_diffrn_reflns_theta_full        25.000
_diffrn_measured_fraction_theta_max 0.945
_diffrn_measured_fraction_theta_full 1.000
_diffrn_reflns_Laue_measured_fraction_max 0.945
_diffrn_reflns_Laue_measured_fraction_full 1.000
_diffrn_reflns_point_group_measured_fraction_max 0.923
_diffrn_reflns_point_group_measured_fraction_full 1.000
_reflns_number_total             7071
_reflns_number_gt                6479
_reflns_threshold_expression     'I > 2\s(I)'
_reflns_Friedel_coverage         0.882
_reflns_Friedel_fraction_max     0.900
_reflns_Friedel_fraction_full    1.000

_reflns_special_details          
;
 Reflections were merged by SHELXL according to the crystal
 class for the calculation of statistics and refinement.
 
 _reflns_Friedel_fraction is defined as the number of unique
 Friedel pairs measured divided by the number that would be
 possible theoretically, ignoring centric projections and
 systematic absences.
;

_computing_data_collection       'APEX II (Bruker, 2007)'
_computing_cell_refinement       'APEX II (Bruker, 2007)'
_computing_data_reduction        'SAINT (Bruker, 2007)'
_computing_structure_solution    'SHELXs-2013 (Sheldrick, 2013)'
_computing_structure_refinement  'SHELXL-2013 (Sheldrick, 2013)'
_computing_publication_material  'publCIF (Westrip, 2010)'
_computing_molecular_graphics    'XPMA (Zsolnai, 1996), ORTEP (Farrugia, 1997)'

_refine_special_details          
;
 ?
;
_refine_ls_structure_factor_coef Fsqd
_refine_ls_matrix_type           full
_refine_ls_weighting_scheme      calc
_refine_ls_weighting_details     
;
 w=1/[\s^2^(Fo^2^)+(0.0352P)^2^+13.1553P]
 where P=(Fo^2^+2Fc^2^)/3
;
_atom_sites_solution_primary     ?
_atom_sites_solution_secondary   ?
_atom_sites_solution_hydrogens   geom
_refine_ls_hydrogen_treatment    refU
_refine_ls_extinction_method     none
_refine_ls_extinction_coef       .
_refine_ls_abs_structure_details 
;
 Flack x determined using 2856 quotients [(I+)-(I-)]/[(I+)+(I-)]
 (Parsons and Flack (2004), Acta Cryst. A60, s61).
;
_refine_ls_abs_structure_Flack   0.000(11)
_chemical_absolute_configuration ?
_refine_ls_number_reflns         7071
_refine_ls_number_parameters     272
_refine_ls_number_restraints     22
_refine_ls_R_factor_all          0.0399
_refine_ls_R_factor_gt           0.0330
_refine_ls_wR_factor_ref         0.0783
_refine_ls_wR_factor_gt          0.0753
_refine_ls_goodness_of_fit_ref   1.062
_refine_ls_restrained_S_all      1.061
_refine_ls_shift/su_max          0.002
_refine_ls_shift/su_mean         0.000

loop_
_atom_site_label
_atom_site_type_symbol
_atom_site_fract_x
_atom_site_fract_y
_atom_site_fract_z
_atom_site_U_iso_or_equiv
_atom_site_adp_type
_atom_site_occupancy
_atom_site_site_symmetry_order
_atom_site_calc_flag
_atom_site_refinement_flags_posn
_atom_site_refinement_flags_adp
_atom_site_refinement_flags_occupancy
_atom_site_disorder_assembly
_atom_site_disorder_group
Np1 Np 0.69506(2) 0.92067(3) 0.39594(4) 0.01667(10) Uani 1 1 d . . . . .
Np2 Np 1.0000 0.86673(4) 1.0000 0.01712(13) Uani 1 2 d S T P . .
K1 K 0.5000 1.1385(2) 0.5000 0.0221(7) Uani 1 2 d S T P . .
K2 K 0.80981(11) 1.09698(16) 0.9138(3) 0.0257(5) Uani 1 1 d . . . . .
C1 C 0.6359(3) 0.7639(6) 0.3010(11) 0.037(3) Uani 1 1 d G . . . .
H1 H 0.5967 0.7573 0.3361 0.17(2) Uiso 1 1 calc R U . . .
C2 C 0.6529(4) 0.8076(6) 0.1675(9) 0.040(3) Uani 1 1 d G . . . .
H2 H 0.6270 0.8354 0.0976 0.17(2) Uiso 1 1 calc R U . . .
C3 C 0.7155(4) 0.8025(6) 0.1568(8) 0.039(3) Uani 1 1 d G . . . .
H3 H 0.7387 0.8263 0.0785 0.17(2) Uiso 1 1 calc R U . . .
C4 C 0.7371(3) 0.7557(6) 0.2837(10) 0.034(3) Uani 1 1 d G . . . .
H4 H 0.7774 0.7426 0.3052 0.17(2) Uiso 1 1 calc R U . . .
C5 C 0.6880(4) 0.7318(6) 0.3728(8) 0.041(3) Uani 1 1 d G . . . .
H5 H 0.6896 0.6999 0.4644 0.17(2) Uiso 1 1 calc R U . . .
C6 C 0.8140(4) 0.8950(6) 0.4910(10) 0.045(4) Uani 1 1 d G . . . .
H6 H 0.8406 0.8672 0.4237 0.17(2) Uiso 1 1 calc R U . . .
C7 C 0.7777(5) 0.8490(5) 0.5949(12) 0.048(4) Uani 1 1 d G . . . .
H7 H 0.7758 0.7851 0.6092 0.17(2) Uiso 1 1 calc R U . . .
C8 C 0.7448(4) 0.9153(9) 0.6736(8) 0.052(4) Uani 1 1 d G . . . .
H8 H 0.7170 0.9036 0.7498 0.17(2) Uiso 1 1 calc R U . . .
C9 C 0.7607(4) 1.0023(6) 0.6184(11) 0.046(4) Uani 1 1 d G . . . .
H9 H 0.7455 1.0589 0.6512 0.17(2) Uiso 1 1 calc R U . . .
C10 C 0.8035(4) 0.9897(5) 0.5056(10) 0.040(3) Uani 1 1 d G . . . .
H10 H 0.8218 1.0365 0.4496 0.17(2) Uiso 1 1 calc R U . . .
C11 C 0.5815(5) 0.9400(8) 0.5161(16) 0.068(6) Uani 1 1 d G . . . .
H11 H 0.5642 0.8881 0.5610 0.17(2) Uiso 1 1 calc R U . . .
C12 C 0.6167(6) 1.0066(11) 0.5891(11) 0.078(7) Uani 1 1 d G . . . .
H12 H 0.6271 1.0069 0.6913 0.17(2) Uiso 1 1 calc R U . . .
C13 C 0.6335(5) 1.0725(7) 0.482(2) 0.074(7) Uani 1 1 d G . . . .
H13 H 0.6572 1.1247 0.5006 0.17(2) Uiso 1 1 calc R U . . .
C14 C 0.6087(6) 1.0467(9) 0.3434(14) 0.074(7) Uani 1 1 d G . . . .
H14 H 0.6129 1.0786 0.2525 0.17(2) Uiso 1 1 calc R U . . .
C15 C 0.5766(4) 0.9648(9) 0.3643(14) 0.063(5) Uani 1 1 d G . . . .
H15 H 0.5555 0.9323 0.2898 0.17(2) Uiso 1 1 calc R U . . .
C16 C 0.7471(4) 1.1120(5) 0.2111(8) 0.035(3) Uani 1 1 d G . . . .
H16 H 0.7721 1.1350 0.2875 0.17(2) Uiso 1 1 calc R U . . .
C17 C 0.7079(4) 1.1638(4) 0.1213(10) 0.041(4) Uani 1 1 d G . . . .
H17 H 0.7019 1.2277 0.1271 0.17(2) Uiso 1 1 calc R U . . .
C18 C 0.6790(3) 1.1036(6) 0.0214(9) 0.038(3) Uani 1 1 d G . . . .
H18 H 0.6503 1.1200 -0.0515 0.17(2) Uiso 1 1 calc R U . . .
C19 C 0.7004(4) 1.0144(5) 0.0494(9) 0.034(3) Uani 1 1 d G . . . .
H19 H 0.6886 0.9608 -0.0014 0.17(2) Uiso 1 1 calc R U . . .
C20 C 0.7425(3) 1.0196(4) 0.1666(8) 0.019(2) Uani 1 1 d G . . . .
H20 H 0.7639 0.9700 0.2081 0.17(2) Uiso 1 1 calc R U . . .
C21 C 1.0314(5) 0.8029(8) 1.2890(11) 0.071(6) Uani 1 1 d G . . . .
H21 H 1.0646 0.8337 1.3301 0.17(2) Uiso 1 1 calc R U . . .
C22 C 1.0334(4) 0.7249(8) 1.1963(13) 0.063(5) Uani 1 1 d G . . . .
H22 H 1.0681 0.6944 1.1646 0.17(2) Uiso 1 1 calc R U . . .
C23 C 0.9743(5) 0.7004(6) 1.1594(10) 0.047(4) Uani 1 1 d G . . . .
H23 H 0.9626 0.6507 1.0987 0.17(2) Uiso 1 1 calc R U . . .
C24 C 0.9359(3) 0.7633(7) 1.2293(11) 0.046(4) Uani 1 1 d G . . . .
H24 H 0.8939 0.7631 1.2235 0.17(2) Uiso 1 1 calc R U . . .
C25 C 0.9712(6) 0.8266(6) 1.3093(9) 0.048(4) Uani 1 1 d G . . . .
H25 H 0.9569 0.8762 1.3665 0.17(2) Uiso 1 1 calc R U . . .
C26 C 0.9155(6) 0.9799(12) 0.8365(13) 0.074(6) Uani 1 1 d G . . . .
H26 H 0.9228 0.9857 0.7333 0.17(2) Uiso 1 1 calc R U . . .
C27 C 0.8814(4) 0.9108(8) 0.905(2) 0.067(6) Uani 1 1 d G . . . .
H27 H 0.8618 0.8622 0.8553 0.17(2) Uiso 1 1 calc R U . . .
C28 C 0.8816(6) 0.9271(13) 1.0600(17) 0.125(12) Uani 1 1 d G . . . .
H28 H 0.8622 0.8913 1.1327 0.17(2) Uiso 1 1 calc R U . . .
C29 C 0.9158(8) 1.0063(14) 1.0877(17) 0.168(19) Uani 1 1 d G . . . .
H29 H 0.9234 1.0327 1.1820 0.17(2) Uiso 1 1 calc R U . . .
C30 C 0.9368(5) 1.0389(7) 0.949(3) 0.114(12) Uani 1 1 d G . . . .
H30 H 0.9609 1.0911 0.9352 0.17(2) Uiso 1 1 calc R U . . .
O1 O 0.4563(11) 0.852(2) 0.104(3) 0.029(7) Uiso 0.25 1 d D . P A 1
C41 C 0.5000 0.872(3) 0.0000 0.053(11) Uiso 0.5 2 d DS . P A 1
C42 C 0.5000 0.967(3) 0.0000 0.052(11) Uiso 0.5 2 d DS . P A 1
C43 C 0.441(2) 0.770(3) 0.170(5) 0.109(16) Uiso 0.25 1 d D . P A 1
C44 C 0.428(2) 0.717(3) 0.294(4) 0.102(15) Uiso 0.25 1 d D . P A 1
O1X O 0.4665(18) 0.664(3) 0.378(4) 0.074(14) Uiso 0.25 1 d D . P B 2
C41X C 0.5000 0.691(3) 0.5000 0.053(12) Uiso 0.5 2 d DS . P B 2
C42X C 0.530(2) 0.613(3) 0.544(5) 0.033(11) Uiso 0.25 1 d D . P B 2
C43X C 0.428(2) 0.717(3) 0.294(4) 0.102(15) Uiso 0.25 1 d . . P B 2
C44X C 0.441(2) 0.770(3) 0.170(5) 0.109(16) Uiso 0.25 1 d . . P B 2

loop_
_atom_site_aniso_label
_atom_site_aniso_U_11
_atom_site_aniso_U_22
_atom_site_aniso_U_33
_atom_site_aniso_U_23
_atom_site_aniso_U_13
_atom_site_aniso_U_12
Np1 0.01852(19) 0.01419(17) 0.01729(18) -0.00202(17) 0.00058(13) 0.00195(18)
Np2 0.0168(3) 0.0213(3) 0.0132(3) 0.000 -0.0009(2) 0.000
K1 0.0220(17) 0.0229(16) 0.0215(15) 0.000 0.0069(13) 0.000
K2 0.0304(13) 0.0239(12) 0.0227(11) 0.0070(9) 0.0024(10) 0.0084(10)
C1 0.037(7) 0.025(6) 0.049(8) -0.014(6) 0.006(6) -0.009(6)
C2 0.054(9) 0.023(6) 0.043(7) -0.012(6) -0.021(6) 0.000(6)
C3 0.066(10) 0.021(6) 0.028(6) -0.015(5) 0.000(6) 0.004(6)
C4 0.030(7) 0.022(6) 0.048(8) -0.016(5) -0.004(6) 0.008(5)
C5 0.073(10) 0.017(6) 0.033(7) 0.001(5) -0.006(7) -0.008(6)
C6 0.034(7) 0.072(13) 0.030(6) -0.017(6) -0.013(5) 0.015(7)
C7 0.070(10) 0.013(6) 0.061(10) 0.009(6) -0.053(8) -0.003(6)
C8 0.042(7) 0.094(12) 0.020(5) 0.012(8) -0.007(5) -0.018(10)
C9 0.048(9) 0.043(9) 0.045(8) -0.016(7) -0.024(7) 0.003(7)
C10 0.035(7) 0.040(8) 0.044(8) 0.003(6) -0.018(6) -0.007(6)
C11 0.032(7) 0.076(14) 0.096(13) 0.034(11) 0.039(8) 0.021(8)
C12 0.064(12) 0.119(19) 0.052(10) -0.028(11) 0.001(9) 0.063(12)
C13 0.035(8) 0.027(8) 0.16(2) -0.037(11) 0.024(11) 0.009(7)
C14 0.066(12) 0.080(13) 0.076(12) 0.045(10) 0.055(10) 0.060(11)
C15 0.021(7) 0.091(13) 0.077(11) -0.047(11) -0.016(7) 0.030(8)
C16 0.058(9) 0.033(7) 0.015(5) -0.001(5) 0.012(5) 0.004(6)
C17 0.067(10) 0.030(7) 0.028(6) 0.011(5) 0.023(6) 0.023(7)
C18 0.037(7) 0.040(7) 0.038(7) 0.015(6) 0.013(6) 0.016(6)
C19 0.034(7) 0.039(7) 0.028(6) 0.005(5) 0.005(5) 0.000(6)
C20 0.020(5) 0.024(6) 0.013(5) 0.010(4) 0.007(4) 0.003(4)
C21 0.075(12) 0.096(14) 0.041(8) 0.046(9) -0.046(8) -0.059(11)
C22 0.044(9) 0.079(12) 0.068(11) 0.047(10) 0.032(8) 0.039(9)
C23 0.075(11) 0.039(8) 0.028(7) 0.018(6) 0.023(7) 0.002(8)
C24 0.036(8) 0.058(9) 0.044(8) 0.026(7) 0.016(7) -0.004(7)
C25 0.092(12) 0.039(7) 0.012(5) 0.002(5) 0.008(6) -0.002(8)
C26 0.045(10) 0.114(16) 0.062(11) 0.038(12) 0.021(8) 0.059(11)
C27 0.013(6) 0.035(8) 0.153(18) -0.009(11) -0.029(8) 0.003(6)
C28 0.087(15) 0.17(2) 0.120(18) 0.102(18) 0.083(14) 0.113(17)
C29 0.19(3) 0.19(3) 0.12(2) -0.11(2) -0.13(2) 0.18(3)
C30 0.037(10) 0.028(9) 0.27(4) 0.000(15) -0.075(16) 0.020(7)

_geom_special_details            
;
 All esds (except the esd in the dihedral angle between two l.s. planes)
 are estimated using the full covariance matrix.  The cell esds are taken
 into account individually in the estimation of esds in distances, angles
 and torsion angles; correlations between esds in cell parameters are only
 used when they are defined by crystal symmetry.  An approximate (isotropic)
 treatment of cell esds is used for estimating esds involving l.s. planes.
;

loop_
_geom_bond_atom_site_label_1
_geom_bond_atom_site_label_2
_geom_bond_distance
_geom_bond_site_symmetry_2
_geom_bond_publ_flag
Np1 C14 2.731(10) . ?
Np1 C8 2.738(8) . ?
Np1 C13 2.747(10) . ?
Np1 C20 2.753(7) . ?
Np1 C9 2.762(9) . ?
Np1 C15 2.769(9) . ?
Np1 C7 2.788(9) . ?
Np1 C5 2.791(9) . ?
Np1 C12 2.796(10) . ?
Np1 C1 2.797(9) . ?
Np1 C4 2.800(8) . ?
Np1 C2 2.809(9) . ?
Np2 C22 2.835(9) . ?
Np2 C22 2.84(2) 2_757 ?
Np2 C21 2.855(9) . ?
Np2 C21 2.855(9) 2_757 ?
Np2 C28 2.876(11) . ?
Np2 C28 2.876(15) 2_757 ?
Np2 C27 2.884(10) . ?
Np2 C27 2.884(7) 2_757 ?
Np2 C23 2.898(9) . ?
Np2 C23 2.90(2) 2_757 ?
Np2 C29 2.91(3) 2_757 ?
Np2 C29 2.912(11) . ?
K1 C22 3.12(9) 4_657 ?
K1 C22 3.12(9) 3_454 ?
K1 C14 3.148(15) 2_656 ?
K1 C14 3.148(10) . ?
K1 C21 3.161(10) 4_657 ?
K1 C21 3.161(10) 3_454 ?
K1 C13 3.176(8) 2_656 ?
K1 C13 3.176(11) . ?
K1 C23 3.25(8) 4_657 ?
K1 C23 3.25(7) 3_454 ?
K1 C15 3.324(11) . ?
K1 C15 3.32(3) 2_656 ?
K2 C20 2.98(4) 1_556 ?
K2 C30 3.011(11) . ?
K2 C19 3.02(5) 1_556 ?
K2 C26 3.031(11) . ?
K2 C16 3.049(8) 1_556 ?
K2 C4 3.117(11) 4_656 ?
K2 C18 3.12(5) 1_556 ?
K2 C17 3.14(4) 1_556 ?
K2 C3 3.14(2) 4_656 ?
K2 C29 3.151(11) . ?
K2 C27 3.183(11) . ?
K2 C9 3.197(9) . ?
C1 C5 1.4200 . ?
C1 C2 1.4200 . ?
C1 K2 3.364(9) 4_646 ?
C2 C3 1.4200 . ?
C2 K2 3.295(9) 4_646 ?
C3 C4 1.4200 . ?
C3 K2 3.142(9) 4_646 ?
C4 C5 1.4200 . ?
C4 K2 3.118(9) 4_646 ?
C5 K2 3.258(9) 4_646 ?
C6 C7 1.4200 . ?
C6 C10 1.4200 . ?
C7 C8 1.4200 . ?
C8 C9 1.4200 . ?
C9 C10 1.4200 . ?
C11 C15 1.4200 . ?
C11 C12 1.4200 . ?
C12 C13 1.4200 . ?
C13 C14 1.4200 . ?
C14 C15 1.4200 . ?
C16 C20 1.4200 . ?
C16 C17 1.4200 . ?
C16 K2 3.049(8) 1_554 ?
C17 C18 1.4200 . ?
C17 K2 3.138(8) 1_554 ?
C18 C19 1.4200 . ?
C18 K2 3.121(9) 1_554 ?
C19 C20 1.4200 . ?
C19 K2 3.022(9) 1_554 ?
C20 K2 2.976(8) 1_554 ?
C21 C25 1.4200 . ?
C21 C22 1.4200 . ?
C21 K1 3.161(10) 3_546 ?
C22 C23 1.4200 . ?
C22 K1 3.116(10) 3_546 ?
C23 C24 1.4200 . ?
C23 K1 3.251(9) 3_546 ?
C24 C25 1.4200 . ?
C24 K1 3.374(10) 3_546 ?
C25 K1 3.321(10) 3_546 ?
C26 C27 1.4200 . ?
C26 C30 1.4200 . ?
C27 C28 1.4200 . ?
C28 C29 1.4200 . ?
C29 C30 1.4200 . ?
O1 C41 1.394(15) . ?
O1 C43 1.394(16) . ?
C41 O1 1.394(15) 2_655 ?
C41 C42 1.395(17) . ?
C43 C44 1.395(16) . ?
O1X C42X 1.03(6) 2_656 ?
O1X C41X 1.387(16) . ?
C41X O1X 1.387(16) 2_656 ?
C41X C42X 1.388(17) . ?
C41X C42X 1.388(17) 2_656 ?
C42X O1X 1.03(6) 2_656 ?
C42X C42X 1.56(9) 2_656 ?

loop_
_geom_angle_atom_site_label_1
_geom_angle_atom_site_label_2
_geom_angle_atom_site_label_3
_geom_angle
_geom_angle_site_symmetry_1
_geom_angle_site_symmetry_3
_geom_angle_publ_flag
C14 Np1 C8 117.8(4) . . ?
C14 Np1 C13 30.04(9) . . ?
C8 Np1 C13 88.3(5) . . ?
C14 Np1 C20 78.0(2) . . ?
C8 Np1 C20 122.8(2) . . ?
C13 Np1 C20 89.1(4) . . ?
C14 Np1 C9 102.2(4) . . ?
C8 Np1 C9 29.92(8) . . ?
C13 Np1 C9 73.2(3) . . ?
C20 Np1 C9 96.0(3) . . ?
C14 Np1 C15 29.91(9) . . ?
C8 Np1 C15 119.5(3) . . ?
C13 Np1 C15 49.22(11) . . ?
C20 Np1 C15 100.4(4) . . ?
C9 Np1 C15 119.2(3) . . ?
C14 Np1 C7 147.5(4) . . ?
C8 Np1 C7 29.76(8) . . ?
C13 Np1 C7 117.6(4) . . ?
C20 Np1 C7 114.8(3) . . ?
C9 Np1 C7 48.91(9) . . ?
C15 Np1 C7 143.0(4) . . ?
C14 Np1 C5 128.5(4) . . ?
C8 Np1 C5 93.6(3) . . ?
C13 Np1 C5 143.3(3) . . ?
C20 Np1 C5 119.5(2) . . ?
C9 Np1 C5 121.2(3) . . ?
C15 Np1 C5 99.8(3) . . ?
C7 Np1 C5 73.1(2) . . ?
C14 Np1 C12 49.11(11) . . ?
C8 Np1 C12 72.7(3) . . ?
C13 Np1 C12 29.67(9) . . ?
C20 Np1 C12 118.8(4) . . ?
C9 Np1 C12 72.0(3) . . ?
C15 Np1 C12 48.77(11) . . ?
C7 Np1 C12 101.3(3) . . ?
C5 Np1 C12 117.4(4) . . ?
C14 Np1 C1 99.6(4) . . ?
C8 Np1 C1 116.6(3) . . ?
C13 Np1 C1 121.0(3) . . ?
C20 Np1 C1 113.2(2) . . ?
C9 Np1 C1 146.5(3) . . ?
C15 Np1 C1 72.7(3) . . ?
C7 Np1 C1 101.6(3) . . ?
C5 Np1 C1 29.44(8) . . ?
C12 Np1 C1 105.1(4) . . ?
C14 Np1 C4 140.4(4) . . ?
C8 Np1 C4 99.6(3) . . ?
C13 Np1 C4 169.0(3) . . ?
C20 Np1 C4 93.0(2) . . ?
C9 Np1 C4 117.2(2) . . ?
C15 Np1 C4 119.8(3) . . ?
C7 Np1 C4 71.1(3) . . ?
C5 Np1 C4 29.43(8) . . ?
C12 Np1 C4 146.7(4) . . ?
C1 Np1 C4 48.48(10) . . ?
C14 Np1 C2 92.1(4) . . ?
C8 Np1 C2 142.0(3) . . ?
C13 Np1 C2 121.3(3) . . ?
C20 Np1 C2 83.9(2) . . ?
C9 Np1 C2 165.4(2) . . ?
C15 Np1 C2 75.0(3) . . ?
C7 Np1 C2 118.0(2) . . ?
C5 Np1 C2 48.45(10) . . ?
C12 Np1 C2 120.7(3) . . ?
C1 Np1 C2 29.35(8) . . ?
C4 Np1 C2 48.37(9) . . ?
C22 Np2 C22 85.2(5) . 2_757 ?
C22 Np2 C21 28.90(8) . . ?
C22 Np2 C21 113.0(4) 2_757 . ?
C22 Np2 C21 113.0(5) . 2_757 ?
C22 Np2 C21 28.9(4) 2_757 2_757 ?
C21 Np2 C21 141.6(5) . 2_757 ?
C22 Np2 C28 110.7(3) . . ?
C22 Np2 C28 95.8(8) 2_757 . ?
C21 Np2 C28 99.0(4) . . ?
C21 Np2 C28 92.7(5) 2_757 . ?
C22 Np2 C28 95.8(9) . 2_757 ?
C22 Np2 C28 110.7(10) 2_757 2_757 ?
C21 Np2 C28 92.7(10) . 2_757 ?
C21 Np2 C28 99.0(10) 2_757 2_757 ?
C28 Np2 C28 144.0(7) . 2_757 ?
C22 Np2 C27 126.5(4) . . ?
C22 Np2 C27 74.7(6) 2_757 . ?
C21 Np2 C27 124.8(4) . . ?
C21 Np2 C27 65.0(4) 2_757 . ?
C28 Np2 C27 28.54(9) . . ?
C28 Np2 C27 137.7(11) 2_757 . ?
C22 Np2 C27 74.7(8) . 2_757 ?
C22 Np2 C27 126.5(11) 2_757 2_757 ?
C21 Np2 C27 65.0(9) . 2_757 ?
C21 Np2 C27 124.8(11) 2_757 2_757 ?
C28 Np2 C27 137.7(13) . 2_757 ?
C28 Np2 C27 28.54(13) 2_757 2_757 ?
C27 Np2 C27 154.0(7) . 2_757 ?
C22 Np2 C23 28.65(8) . . ?
C22 Np2 C23 68.6(3) 2_757 . ?
C21 Np2 C23 47.07(9) . . ?
C21 Np2 C23 97.2(4) 2_757 . ?
C28 Np2 C23 88.7(4) . . ?
C28 Np2 C23 123.0(9) 2_757 . ?
C27 Np2 C23 98.5(4) . . ?
C27 Np2 C23 103.4(8) 2_757 . ?
C22 Np2 C23 68.6(6) . 2_757 ?
C22 Np2 C23 28.6(3) 2_757 2_757 ?
C21 Np2 C23 97.2(6) . 2_757 ?
C21 Np2 C23 47.1(4) 2_757 2_757 ?
C28 Np2 C23 123.0(7) . 2_757 ?
C28 Np2 C23 88.7(9) 2_757 2_757 ?
C27 Np2 C23 103.4(6) . 2_757 ?
C27 Np2 C23 98.5(11) 2_757 2_757 ?
C23 Np2 C23 64.8(3) . 2_757 ?
C22 Np2 C29 121.1(8) . 2_757 ?
C22 Np2 C29 121.4(10) 2_757 2_757 ?
C21 Np2 C29 108.7(10) . 2_757 ?
C21 Np2 C29 98.2(10) 2_757 2_757 ?
C28 Np2 C29 116.4(5) . 2_757 ?
C28 Np2 C29 28.4(4) 2_757 2_757 ?
C27 Np2 C29 111.6(8) . 2_757 ?
C27 Np2 C29 46.7(6) 2_757 2_757 ?
C23 Np2 C29 149.7(7) . 2_757 ?
C23 Np2 C29 109.1(8) 2_757 2_757 ?
C22 Np2 C29 121.4(5) . . ?
C22 Np2 C29 121.1(6) 2_757 . ?
C21 Np2 C29 98.2(4) . . ?
C21 Np2 C29 108.7(3) 2_757 . ?
C28 Np2 C29 28.39(9) . . ?
C28 Np2 C29 116.4(9) 2_757 . ?
C27 Np2 C29 46.70(10) . . ?
C27 Np2 C29 111.6(11) 2_757 . ?
C23 Np2 C29 109.1(6) . . ?
C23 Np2 C29 149.7(7) 2_757 . ?
C29 Np2 C29 90.4(8) 2_757 . ?
C22 K1 C22 132(4) 4_657 3_454 ?
C22 K1 C14 65.6(11) 4_657 2_656 ?
C22 K1 C14 139.8(16) 3_454 2_656 ?
C22 K1 C14 139.8(14) 4_657 . ?
C22 K1 C14 65.6(14) 3_454 . ?
C14 K1 C14 129.2(7) 2_656 . ?
C22 K1 C21 26(2) 4_657 4_657 ?
C22 K1 C21 105.9(19) 3_454 4_657 ?
C14 K1 C21 83.0(7) 2_656 4_657 ?
C14 K1 C21 141.1(4) . 4_657 ?
C22 K1 C21 105.9(17) 4_657 3_454 ?
C22 K1 C21 26(2) 3_454 3_454 ?
C14 K1 C21 141.1(8) 2_656 3_454 ?
C14 K1 C21 83.0(3) . 3_454 ?
C21 K1 C21 80.2(5) 4_657 3_454 ?
C22 K1 C13 81.0(9) 4_657 2_656 ?
C22 K1 C13 113.9(15) 3_454 2_656 ?
C14 K1 C13 25.95(17) 2_656 2_656 ?
C14 K1 C13 129.6(10) . 2_656 ?
C21 K1 C13 89.2(8) 4_657 2_656 ?
C21 K1 C13 118.8(8) 3_454 2_656 ?
C22 K1 C13 113.9(13) 4_657 . ?
C22 K1 C13 81.0(11) 3_454 . ?
C14 K1 C13 129.6(9) 2_656 . ?
C14 K1 C13 25.95(7) . . ?
C21 K1 C13 118.8(3) 4_657 . ?
C21 K1 C13 89.2(4) 3_454 . ?
C13 K1 C13 144.4(8) 2_656 . ?
C22 K1 C23 25.7(7) 4_657 4_657 ?
C22 K1 C23 132(3) 3_454 4_657 ?
C14 K1 C23 80.3(12) 2_656 4_657 ?
C14 K1 C23 114.2(14) . 4_657 ?
C21 K1 C23 42.0(18) 4_657 4_657 ?
C21 K1 C23 108.3(13) 3_454 4_657 ?
C13 K1 C23 101.6(12) 2_656 4_657 ?
C13 K1 C23 88.3(14) . 4_657 ?
C22 K1 C23 132(4) 4_657 3_454 ?
C22 K1 C23 25.7(6) 3_454 3_454 ?
C14 K1 C23 114.2(19) 2_656 3_454 ?
C14 K1 C23 80.3(17) . 3_454 ?
C21 K1 C23 108(2) 4_657 3_454 ?
C21 K1 C23 42(2) 3_454 3_454 ?
C13 K1 C23 88.3(19) 2_656 3_454 ?
C13 K1 C23 101.6(16) . 3_454 ?
C23 K1 C23 147(4) 4_657 3_454 ?
C22 K1 C15 140(2) 4_657 . ?
C22 K1 C15 82.0(18) 3_454 . ?
C14 K1 C15 104.2(7) 2_656 . ?
C14 K1 C15 25.16(7) . . ?
C21 K1 C15 158.3(2) 4_657 . ?
C21 K1 C15 104.3(4) 3_454 . ?
C13 K1 C15 106.3(9) 2_656 . ?
C13 K1 C15 41.32(8) . . ?
C23 K1 C15 118.2(17) 4_657 . ?
C23 K1 C15 87.6(19) 3_454 . ?
C22 K1 C15 82.0(15) 4_657 2_656 ?
C22 K1 C15 140(2) 3_454 2_656 ?
C14 K1 C15 25.2(4) 2_656 2_656 ?
C14 K1 C15 104.2(5) . 2_656 ?
C21 K1 C15 104.3(5) 4_657 2_656 ?
C21 K1 C15 158.3(7) 3_454 2_656 ?
C13 K1 C15 41.3(5) 2_656 2_656 ?
C13 K1 C15 106.3(6) . 2_656 ?
C23 K1 C15 87.6(14) 4_657 2_656 ?
C23 K1 C15 118(2) 3_454 2_656 ?
C15 K1 C15 79.6(5) . 2_656 ?
C20 K2 C30 107.6(10) 1_556 . ?
C20 K2 C19 27.4(4) 1_556 1_556 ?
C30 K2 C19 128.7(8) . 1_556 ?
C20 K2 C26 111.5(10) 1_556 . ?
C30 K2 C26 27.18(9) . . ?
C19 K2 C26 120.9(9) 1_556 . ?
C20 K2 C16 27.2(8) 1_556 1_556 ?
C30 K2 C16 112.0(5) . 1_556 ?
C19 K2 C16 44.5(5) 1_556 1_556 ?
C26 K2 C16 128.0(3) . 1_556 ?
C20 K2 C4 123.4(14) 1_556 4_656 ?
C30 K2 C4 126.4(10) . 4_656 ?
C19 K2 C4 104.8(12) 1_556 4_656 ?
C26 K2 C4 124.0(10) . 4_656 ?
C16 K2 C4 106.8(10) 1_556 4_656 ?
C20 K2 C18 44.2(6) 1_556 1_556 ?
C30 K2 C18 151.7(7) . 1_556 ?
C19 K2 C18 26.7(4) 1_556 1_556 ?
C26 K2 C18 147.1(9) . 1_556 ?
C16 K2 C18 43.7(3) 1_556 1_556 ?
C4 K2 C18 80.5(12) 4_656 1_556 ?
C20 K2 C17 44.1(6) 1_556 1_556 ?
C30 K2 C17 136.8(8) . 1_556 ?
C19 K2 C17 43.8(6) 1_556 1_556 ?
C26 K2 C17 154.0(7) . 1_556 ?
C16 K2 C17 26.5(6) 1_556 1_556 ?
C4 K2 C17 81.8(12) 4_656 1_556 ?
C18 K2 C17 26.2(4) 1_556 1_556 ?
C20 K2 C3 115.5(14) 1_556 4_656 ?
C30 K2 C3 117.8(11) . 4_656 ?
C19 K2 C3 108.7(14) 1_556 4_656 ?
C26 K2 C3 130.0(11) . 4_656 ?
C16 K2 C3 91.3(10) 1_556 4_656 ?
C4 K2 C3 26.22(9) 4_656 4_656 ?
C18 K2 C3 82.0(14) 1_556 4_656 ?
C17 K2 C3 71.7(14) 1_556 4_656 ?
C20 K2 C29 81.3(11) 1_556 . ?
C30 K2 C29 26.52(9) . . ?
C19 K2 C29 104.5(9) 1_556 . ?
C26 K2 C29 43.58(10) . . ?
C16 K2 C29 87.1(4) 1_556 . ?
C4 K2 C29 148.9(11) 4_656 . ?
C18 K2 C29 125.3(7) 1_556 . ?
C17 K2 C29 113.3(7) 1_556 . ?
C3 K2 C29 130.2(11) 4_656 . ?
C20 K2 C27 87.3(10) 1_556 . ?
C30 K2 C27 43.44(10) . . ?
C19 K2 C27 94.7(9) 1_556 . ?
C26 K2 C27 26.28(9) . . ?
C16 K2 C27 108.9(4) 1_556 . ?
C4 K2 C27 143.2(10) 4_656 . ?
C18 K2 C27 121.2(8) 1_556 . ?
C17 K2 C27 131.4(9) 1_556 . ?
C3 K2 C27 156.2(11) 4_656 . ?
C29 K2 C27 42.53(10) . . ?
C20 K2 C9 107.2(9) 1_556 . ?
C30 K2 C9 106.9(4) . . ?
C19 K2 C9 83.2(6) 1_556 . ?
C26 K2 C9 80.2(4) . . ?
C16 K2 C9 127.1(2) 1_556 . ?
C4 K2 C9 74.7(9) 4_656 . ?
C18 K2 C9 87.0(6) 1_556 . ?
C17 K2 C9 112.4(8) 1_556 . ?
C3 K2 C9 100.9(10) 4_656 . ?
C29 K2 C9 119.2(3) . . ?
C27 K2 C9 77.1(3) . . ?
C5 C1 C2 108.0 . . ?
C5 C1 Np1 75.1(3) . . ?
C2 C1 Np1 75.8(3) . . ?
C5 C1 K2 73.5(3) . 4_646 ?
C2 C1 K2 75.0(3) . 4_646 ?
Np1 C1 K2 127.1(2) . 4_646 ?
C3 C2 C1 108.0 . . ?
C3 C2 Np1 75.4(3) . . ?
C1 C2 Np1 74.9(3) . . ?
C3 C2 K2 71.3(3) . 4_646 ?
C1 C2 K2 80.4(3) . 4_646 ?
Np1 C2 K2 129.3(2) . 4_646 ?
C2 C3 C4 108.0 . . ?
C2 C3 Np1 75.3(3) . . ?
C4 C3 Np1 74.9(3) . . ?
C2 C3 K2 83.4(4) . 4_646 ?
C4 C3 K2 75.9(4) . 4_646 ?
Np1 C3 K2 136.1(2) . 4_646 ?
C3 C4 C5 108.0 . . ?
C3 C4 Np1 75.8(3) . . ?
C5 C4 Np1 75.0(3) . . ?
C3 C4 K2 77.8(4) . 4_646 ?
C5 C4 K2 82.7(4) . 4_646 ?
Np1 C4 K2 137.8(2) . 4_646 ?
C1 C5 C4 108.0 . . ?
C1 C5 Np1 75.5(3) . . ?
C4 C5 Np1 75.6(3) . . ?
C1 C5 K2 81.9(3) . 4_646 ?
C4 C5 K2 71.7(3) . 4_646 ?
Np1 C5 K2 131.6(2) . 4_646 ?
C7 C6 C10 108.0 . . ?
C7 C6 Np1 73.3(3) . . ?
C10 C6 Np1 74.9(4) . . ?
C6 C7 C8 108.0 . . ?
C6 C7 Np1 77.5(3) . . ?
C8 C7 Np1 73.2(4) . . ?
C9 C8 C7 108.0 . . ?
C9 C8 Np1 76.0(4) . . ?
C7 C8 Np1 77.1(4) . . ?
C8 C9 C10 108.0 . . ?
C8 C9 Np1 74.1(3) . . ?
C10 C9 Np1 77.8(3) . . ?
C8 C9 K2 100.8(5) . . ?
C10 C9 K2 114.8(5) . . ?
Np1 C9 K2 167.4(4) . . ?
C6 C10 C9 108.0 . . ?
C6 C10 Np1 76.1(4) . . ?
C9 C10 Np1 72.8(3) . . ?
C15 C11 C12 108.0 . . ?
C15 C11 Np1 73.7(4) . . ?
C12 C11 Np1 74.8(4) . . ?
C15 C11 K1 72.8(4) . . ?
C12 C11 K1 74.5(4) . . ?
Np1 C11 K1 123.9(3) . . ?
C13 C12 C11 108.0 . . ?
C13 C12 Np1 73.3(4) . . ?
C11 C12 Np1 75.8(4) . . ?
C13 C12 K1 70.0(4) . . ?
C11 C12 K1 81.5(4) . . ?
Np1 C12 K1 127.7(3) . . ?
C12 C13 C14 108.0 . . ?
C12 C13 Np1 77.0(4) . . ?
C14 C13 Np1 74.3(4) . . ?
C12 C13 K1 85.1(4) . . ?
C14 C13 K1 75.9(4) . . ?
Np1 C13 K1 138.3(4) . . ?
C13 C14 C15 108.0 . . ?
C13 C14 Np1 75.6(4) . . ?
C15 C14 Np1 76.5(4) . . ?
C13 C14 K1 78.1(4) . . ?
C15 C14 K1 84.4(4) . . ?
Np1 C14 K1 140.6(4) . . ?
C11 C15 C14 108.0 . . ?
C11 C15 Np1 76.8(4) . . ?
C14 C15 Np1 73.5(4) . . ?
C11 C15 K1 83.1(4) . . ?
C14 C15 K1 70.5(4) . . ?
Np1 C15 K1 130.4(3) . . ?
C20 C16 C17 108.0 . . ?
C20 C16 K2 73.5(3) . 1_554 ?
C17 C16 K2 80.2(3) . 1_554 ?
C18 C17 C16 108.0 . . ?
C18 C17 K2 76.2(3) . 1_554 ?
C16 C17 K2 73.3(3) . 1_554 ?
C17 C18 C19 108.0 . . ?
C17 C18 K2 77.5(3) . 1_554 ?
C19 C18 K2 72.8(3) . 1_554 ?
C20 C19 C18 108.0 . . ?
C20 C19 K2 74.5(3) . 1_554 ?
C18 C19 K2 80.6(3) . 1_554 ?
C19 C20 C16 108.0 . . ?
C19 C20 Np1 105.5(4) . . ?
C16 C20 Np1 108.8(4) . . ?
C19 C20 K2 78.1(3) . 1_554 ?
C16 C20 K2 79.3(3) . 1_554 ?
Np1 C20 K2 169.0(2) . 1_554 ?
C25 C21 C22 108.0 . . ?
C25 C21 Np2 78.7(4) . . ?
C22 C21 Np2 74.8(4) . . ?
C25 C21 K1 83.7(4) . 3_546 ?
C22 C21 K1 75.2(4) . 3_546 ?
Np2 C21 K1 138.2(3) . 3_546 ?
C23 C22 C21 108.0 . . ?
C23 C22 Np2 78.1(4) . . ?
C21 C22 Np2 76.3(4) . . ?
C23 C22 K1 82.5(4) . 3_546 ?
C21 C22 K1 78.7(4) . 3_546 ?
Np2 C22 K1 141.6(3) . 3_546 ?
C24 C23 C22 108.0 . . ?
C24 C23 Np2 78.2(4) . . ?
C22 C23 Np2 73.2(4) . . ?
C24 C23 K1 82.5(4) . 3_546 ?
C22 C23 K1 71.9(4) . 3_546 ?
Np2 C23 K1 132.1(3) . 3_546 ?
C23 C24 C25 108.0 . . ?
C23 C24 Np2 73.7(4) . . ?
C25 C24 Np2 75.0(3) . . ?
C23 C24 K1 72.8(4) . 3_546 ?
C25 C24 K1 75.7(4) . 3_546 ?
Np2 C24 K1 125.2(2) . 3_546 ?
C21 C25 C24 108.0 . . ?
C21 C25 Np2 72.9(4) . . ?
C24 C25 Np2 77.1(3) . . ?
C21 C25 K1 71.1(4) . 3_546 ?
C24 C25 K1 79.9(4) . 3_546 ?
Np2 C25 K1 128.1(3) . 3_546 ?
C27 C26 C30 108.0 . . ?
C27 C26 Np2 74.3(4) . . ?
C30 C26 Np2 76.7(4) . . ?
C27 C26 K2 82.8(5) . . ?
C30 C26 K2 75.6(5) . . ?
Np2 C26 K2 136.1(4) . . ?
C28 C27 C26 108.0 . . ?
C28 C27 Np2 75.4(4) . . ?
C26 C27 Np2 77.5(4) . . ?
C28 C27 K2 80.1(4) . . ?
C26 C27 K2 70.9(4) . . ?
Np2 C27 K2 131.1(4) . . ?
C27 C28 C29 108.0 . . ?
C27 C28 Np2 76.0(4) . . ?
C29 C28 Np2 77.2(4) . . ?
C27 C28 K2 74.5(4) . . ?
C29 C28 K2 73.2(4) . . ?
Np2 C28 K2 128.5(4) . . ?
C30 C29 C28 108.0 . . ?
C30 C29 Np2 77.1(4) . . ?
C28 C29 Np2 74.4(4) . . ?
C30 C29 K2 71.2(5) . . ?
C28 C29 K2 81.3(4) . . ?
Np2 C29 K2 131.3(4) . . ?
C29 C30 C26 108.0 . . ?
C29 C30 Np2 74.8(4) . . ?
C26 C30 Np2 75.3(4) . . ?
C29 C30 K2 82.3(5) . . ?
C26 C30 K2 77.2(5) . . ?
Np2 C30 K2 136.3(4) . . ?
C41 O1 C43 130(4) . . ?
O1 C41 O1 156(5) 2_655 . ?
O1 C41 C42 102(2) 2_655 . ?
O1 C41 C42 102(2) . . ?
O1 C43 C44 153(5) . . ?
C42X O1X C41X 68.2(15) 2_656 . ?
O1X C41X O1X 147(5) . 2_656 ?
O1X C41X C42X 105(4) . . ?
O1X C41X C42X 44(3) 2_656 . ?
O1X C41X C42X 44(3) . 2_656 ?
O1X C41X C42X 105(4) 2_656 2_656 ?
C42X C41X C42X 69(5) . 2_656 ?
O1X C42X C41X 68.2(15) 2_656 . ?
O1X C42X C42X 114(4) 2_656 2_656 ?
C41X C42X C42X 56(2) . 2_656 ?

_refine_diff_density_max         1.304
_refine_diff_density_min         -0.868
_refine_diff_density_rms         0.173

_shelxl_version_number           2013-2

_shelx_res_file                  
;
TITL mdit67 in C2
CELL 0.71073 22.6093 14.7125 9.0155 90.000 90.415 90.000
ZERR 4.00 0.0010 0.0010 0.0005 0.000 0.001 0.000
LATT -7
SYMM -x, y, -z
SFAC C H O NP K
UNIT 128 140 2 6 6
TEMP -173.000
SIZE 0.024 0.032 0.044
L.S. 24
ACTA 50
BOND
FMAP 2
PLAN 20
SADI 0.01 c41 c42 c43 c44 c41X C42X O1 C41 O1 C43 O1X C41X O1X C44
EXYZ C43 C44X
EXYZ C44 C43X
EADP C43 C44X
EADP C44 C43X
WGHT    0.035200   13.155301
FVAR       0.05682   0.17046
NP1   4    0.695062    0.920673    0.395937    11.00000    0.01852    0.01419 =
         0.01729   -0.00202    0.00058    0.00195
NP2   4    1.000000    0.866734    1.000000    10.50000    0.01680    0.02132 =
         0.01324    0.00000   -0.00092    0.00000
K1    5    0.500000    1.138451    0.500000    10.50000    0.02197    0.02294 =
         0.02150    0.00000    0.00693    0.00000
K2    5    0.809808    1.096979    0.913772    11.00000    0.03043    0.02394 =
         0.02271    0.00703    0.00244    0.00836
AFIX  56
C1    1    0.635944    0.763913    0.300969    11.00000    0.03743    0.02535 =
         0.04937   -0.01394    0.00642   -0.00949
AFIX  43
H1    2    0.596659    0.757317    0.336065    11.00000   21.00000
AFIX  55
C2    1    0.652927    0.807621    0.167461    11.00000    0.05442    0.02301 =
         0.04331   -0.01151   -0.02099    0.00015
AFIX  43
H2    2    0.626999    0.835400    0.097557    11.00000   21.00000
AFIX  55
C3    1    0.715469    0.802517    0.156786    11.00000    0.06617    0.02142 =
         0.02833   -0.01537    0.00048    0.00360
AFIX  43
H3    2    0.738730    0.826282    0.078486    11.00000   21.00000
AFIX  55
C4    1    0.737140    0.755655    0.283696    11.00000    0.03016    0.02240 =
         0.04793   -0.01593   -0.00353    0.00818
AFIX  43
H4    2    0.777444    0.742563    0.305208    11.00000   21.00000
AFIX  55
C5    1    0.687990    0.731796    0.372806    11.00000    0.07300    0.01719 =
         0.03305    0.00119   -0.00554   -0.00798
AFIX  43
H5    2    0.689639    0.699940    0.464400    11.00000   21.00000
AFIX  56
C6    1    0.813957    0.894970    0.491050    11.00000    0.03357    0.07233 =
         0.03031   -0.01749   -0.01277    0.01452
AFIX  43
H6    2    0.840552    0.867216    0.423679    11.00000   21.00000
AFIX  55
C7    1    0.777713    0.849006    0.594896    11.00000    0.07027    0.01274 =
         0.06098    0.00854   -0.05344   -0.00278
AFIX  43
H7    2    0.775805    0.785102    0.609197    11.00000   21.00000
AFIX  55
C8    1    0.744825    0.915330    0.673611    11.00000    0.04198    0.09388 =
         0.01968    0.01206   -0.00687   -0.01764
AFIX  43
H8    2    0.717049    0.903590    0.749820    11.00000   21.00000
AFIX  55
C9    1    0.760741    1.002285    0.618415    11.00000    0.04759    0.04330 =
         0.04532   -0.01610   -0.02378    0.00252
AFIX  43
H9    2    0.745484    1.058933    0.651213    11.00000   21.00000
AFIX  55
C10   1    0.803467    0.989702    0.505585    11.00000    0.03508    0.04010 =
         0.04412    0.00347   -0.01825   -0.00691
AFIX  43
H10   2    0.821813    1.036452    0.449646    11.00000   21.00000
AFIX  56
C11   1    0.581473    0.940029    0.516112    11.00000    0.03193    0.07590 =
         0.09628    0.03351    0.03918    0.02147
AFIX  43
H11   2    0.564242    0.888057    0.561000    11.00000   21.00000
AFIX  55
C12   1    0.616657    1.006580    0.589058    11.00000    0.06369    0.11905 =
         0.05152   -0.02778    0.00126    0.06318
AFIX  43
H12   2    0.627096    1.006949    0.691316    11.00000   21.00000
AFIX  55
C13   1    0.633496    1.072483    0.482320    11.00000    0.03458    0.02680 =
         0.15988   -0.03746    0.02415    0.00892
AFIX  43
H13   2    0.657180    1.124683    0.500630    11.00000   21.00000
AFIX  55
C14   1    0.608720    1.046662    0.343406    11.00000    0.06608    0.08034 =
         0.07563    0.04492    0.05459    0.06046
AFIX  43
H14   2    0.612917    1.078555    0.252464    11.00000   21.00000
AFIX  55
C15   1    0.576568    0.964801    0.364290    11.00000    0.02147    0.09120 =
         0.07699   -0.04654   -0.01641    0.03005
AFIX  43
H15   2    0.555479    0.932312    0.289775    11.00000   21.00000
AFIX  56
C16   1    0.747136    1.111960    0.211116    11.00000    0.05771    0.03290 =
         0.01460   -0.00072    0.01222    0.00435
AFIX  43
H16   2    0.772112    1.134978    0.287527    11.00000   21.00000
AFIX  55
C17   1    0.707856    1.163846    0.121321    11.00000    0.06725    0.02978 =
         0.02774    0.01104    0.02328    0.02271
AFIX  43
H17   2    0.701941    1.227672    0.127110    11.00000   21.00000
AFIX  55
C18   1    0.678972    1.103581    0.021352    11.00000    0.03691    0.04036 =
         0.03823    0.01546    0.01290    0.01563
AFIX  43
H18   2    0.650339    1.120009   -0.051481    11.00000   21.00000
AFIX  55
C19   1    0.700400    1.014448    0.049363    11.00000    0.03426    0.03946 =
         0.02816    0.00464    0.00461   -0.00020
AFIX  43
H19   2    0.688620    0.960776   -0.001440    11.00000   21.00000
AFIX  55
C20   1    0.742528    1.019626    0.166644    11.00000    0.01952    0.02437 =
         0.01344    0.01044    0.00702    0.00345
AFIX  43
H20   2    0.763880    0.970027    0.208079    11.00000   21.00000
AFIX  56
C21   1    1.031425    0.802861    1.288973    11.00000    0.07457    0.09594 =
         0.04068    0.04599   -0.04611   -0.05918
AFIX  43
H21   2    1.064608    0.833721    1.330107    11.00000   21.00000
AFIX  55
C22   1    1.033388    0.724877    1.196336    11.00000    0.04430    0.07854 =
         0.06758    0.04721    0.03195    0.03944
AFIX  43
H22   2    1.068115    0.694405    1.164613    11.00000   21.00000
AFIX  55
C23   1    0.974331    0.700437    1.159441    11.00000    0.07489    0.03916 =
         0.02765    0.01835    0.02344    0.00221
AFIX  43
H23   2    0.962610    0.650745    1.098701    11.00000   21.00000
AFIX  55
C24   1    0.935868    0.763317    1.229277    11.00000    0.03565    0.05842 =
         0.04411    0.02585    0.01551   -0.00364
AFIX  43
H24   2    0.893897    0.763077    1.223460    11.00000   21.00000
AFIX  55
C25   1    0.971154    0.826618    1.309332    11.00000    0.09206    0.03933 =
         0.01205    0.00208    0.00847   -0.00204
AFIX  43
H25   2    0.956935    0.876162    1.366477    11.00000   21.00000
AFIX  56
C26   1    0.915520    0.979932    0.836467    11.00000    0.04512    0.11351 =
         0.06250    0.03784    0.02052    0.05875
AFIX  43
H26   2    0.922834    0.985694    0.733261    11.00000   21.00000
AFIX  55
C27   1    0.881376    0.910812    0.904791    11.00000    0.01255    0.03486 =
         0.15319   -0.00938   -0.02883    0.00267
AFIX  43
H27   2    0.861836    0.862213    0.855319    11.00000   21.00000
AFIX  55
C28   1    0.881567    0.927089    1.060044    11.00000    0.08730    0.16799 =
         0.11968    0.10175    0.08257    0.11285
AFIX  43
H28   2    0.862177    0.891292    1.132675    11.00000   21.00000
AFIX  55
C29   1    0.915829    1.006269    1.087672    11.00000    0.19063    0.19278 =
         0.11823   -0.11150   -0.12711    0.18432
AFIX  43
H29   2    0.923386    1.032745    1.182032    11.00000   21.00000
AFIX  55
C30   1    0.936813    1.038928    0.949494    11.00000    0.03667    0.02839 =
         0.27466    0.00034   -0.07534    0.01976
AFIX  43
H30   2    0.960874    1.091088    0.935181    11.00000   21.00000
AFIX   0
PART 1
O1    3    0.456319    0.852486    0.103556    10.25000    0.02946
C41   1    0.500000    0.872039    0.000000    10.25000    0.05321
C42   1    0.500000    0.966827    0.000000    10.25000    0.05165
C43   1    0.440891    0.770439    0.170309    10.25000    0.10854
C44   1    0.428010    0.716894    0.293656    10.25000    0.10245
PART 2
O1X   3    0.466548    0.664285    0.377990    10.25000    0.07370
C41X  1    0.500000    0.690990    0.500000    10.25000    0.05339
C42X  1    0.529833    0.613056    0.544438    10.25000    0.03329
C43X  1    0.428010    0.716894    0.293656    10.25000    0.10245
C44X  1    0.440891    0.770439    0.170309    10.25000    0.10854
PART 0
HKLF    4 1 1 0 0 0 1 0 0 0 1

REM  mdit67 in C2
REM R1 =  0.0330 for    6479 Fo > 4sig(Fo)  and  0.0399 for all    7071 data
REM    272 parameters refined using     22 restraints

END

WGHT      0.0348     13.5533

REM Highest difference peak  1.304,  deepest hole -0.868,  1-sigma level  0.173
Q1    1   0.9279  1.0216  1.0346  11.00000  0.05    1.30
Q2    1   0.4372  0.6965  0.3425  11.00000  0.05    1.30
Q3    1   0.4791  0.9298  0.0402  11.00000  0.05    1.04
Q4    1   0.3934  0.7525  0.2266  11.00000  0.05    1.00
Q5    1   0.5401  0.6416  0.5585  11.00000  0.05    0.97
Q6    1   0.8775  0.9183  0.9822  11.00000  0.05    0.96
Q7    1   0.4817  0.6844  0.3443  11.00000  0.05    0.90
Q8    1   0.4361  0.8411  0.1423  11.00000  0.05    0.89
Q9    1   0.8987  0.9522  0.8631  11.00000  0.05    0.87
Q10   1   0.5194  0.5751  0.5279  11.00000  0.05    0.87
Q11   1   0.8970  0.9662  1.0840  11.00000  0.05    0.86
Q12   1   1.0223  0.8378  1.0176  11.00000  0.05    0.84
Q13   1   0.9917  0.8850  1.0545  11.00000  0.05    0.83
Q14   1   0.9311  1.0167  0.9023  11.00000  0.05    0.81
Q15   1   0.5000  0.7907  0.0000  10.50000  0.05    0.79
Q16   1   0.4372  0.8375  0.0875  11.00000  0.05    0.77
Q17   1   0.9853  0.8176  0.9956  11.00000  0.05    0.74
Q18   1   0.4851  0.6571  0.4751  11.00000  0.05    0.74
Q19   1   0.4701  0.7563  0.2766  11.00000  0.05    0.73
Q20   1   0.4465  0.7584  0.1213  11.00000  0.05    0.72
;
_shelx_res_checksum              3924
####################################################################### 
# 
# This file contains crystal structure data downloaded from the 
# Cambridge Structural Database (CSD) hosted by the Cambridge 
# Crystallographic Data Centre (CCDC).
# 
# Full information about CCDC data access policies and citation 
# guidelines are available at http://www.ccdc.cam.ac.uk/access/V1 
# 
# Audit and citation data items may have been added by the CCDC. 
# Please retain this information to preserve the provenance of 
# this file and to allow appropriate attribution of the data. 
# 
#######################################################################

data_mdit34z
_database_code_depnum_ccdc_archive 'CCDC 1524162'
_audit_update_record             
;
2016-12-22 deposited with the CCDC.
2017-01-30 downloaded from the CCDC.
;

_audit_creation_method           SHELXL-2013
_chemical_name_systematic        
;
 ?
;
_chemical_name_common            ?
_chemical_melting_point          ?
_chemical_formula_moiety         ?
_chemical_formula_sum            'C15 H15 Np'
_chemical_formula_weight         432.27

loop_
_atom_type_symbol
_atom_type_description
_atom_type_scat_dispersion_real
_atom_type_scat_dispersion_imag
_atom_type_scat_source
C C 0.0033 0.0016 'International Tables Vol C Tables 4.2.6.8 and 6.1.1.4'
H H 0.0000 0.0000 'International Tables Vol C Tables 4.2.6.8 and 6.1.1.4'
Np Np -11.4937 4.1493 'International Tables Vol C Tables 4.2.6.8 and 6.1.1.4'

_space_group_crystal_system      orthorhombic
_space_group_IT_number           36
_space_group_name_H-M_alt        'C m c 21'
_space_group_name_Hall           'C 2c -2'

_shelx_space_group_comment       
;
The symmetry employed for this shelxl refinement is uniquely defined
by the following loop, which should always be used as a source of
symmetry information in preference to the above space-group names.
They are only intended as comments.
;

loop_
_space_group_symop_operation_xyz
'x, y, z'
'-x, -y, z+1/2'
'-x, y, z'
'x, -y, z+1/2'
'x+1/2, y+1/2, z'
'-x+1/2, -y+1/2, z+1/2'
'-x+1/2, y+1/2, z'
'x+1/2, -y+1/2, z+1/2'

_cell_length_a                   14.1208(6)
_cell_length_b                   8.7037(6)
_cell_length_c                   9.5917(5)
_cell_angle_alpha                90
_cell_angle_beta                 90
_cell_angle_gamma                90
_cell_volume                     1178.85(11)
_cell_formula_units_Z            4
_cell_measurement_temperature    100(2)
_cell_measurement_reflns_used    8809
_cell_measurement_theta_min      2.745
_cell_measurement_theta_max      28.63

_exptl_crystal_description       quader
_exptl_crystal_colour            red
_exptl_crystal_density_meas      ?
_exptl_crystal_density_method    'not measured'
_exptl_crystal_density_diffrn    2.436
_exptl_crystal_F_000             792
_exptl_transmission_factor_min   ?
_exptl_transmission_factor_max   ?
_exptl_crystal_size_max          0.133
_exptl_crystal_size_mid          0.103
_exptl_crystal_size_min          0.074
_exptl_absorpt_coefficient_mu    8.782
_shelx_estimated_absorpt_T_min   0.388
_shelx_estimated_absorpt_T_max   0.563
_exptl_absorpt_correction_type   multi-scan
_exptl_absorpt_correction_T_min  0.424
_exptl_absorpt_correction_T_max  0.621
_exptl_absorpt_process_details   (sadabs)

_exptl_special_details           
;
 ?
;

_diffrn_ambient_temperature      173(2)
_diffrn_radiation_wavelength     0.71073
_diffrn_radiation_type           MoK\a
_diffrn_radiation_source         'Microfocus Source'
_diffrn_measurement_device_type  'Bruker Apex II Quazar'
_diffrn_measurement_method       'combined omega- and phi-scan'
_diffrn_detector_area_resol_mean 66
_diffrn_reflns_number            10413
_diffrn_reflns_av_unetI/netI     0.0119
_diffrn_reflns_av_R_equivalents  0.0211
_diffrn_reflns_limit_h_min       -18
_diffrn_reflns_limit_h_max       18
_diffrn_reflns_limit_k_min       -11
_diffrn_reflns_limit_k_max       11
_diffrn_reflns_limit_l_min       -12
_diffrn_reflns_limit_l_max       12
_diffrn_reflns_theta_min         2.749
_diffrn_reflns_theta_max         28.355
_diffrn_reflns_theta_full        25.000
_diffrn_measured_fraction_theta_max 0.989
_diffrn_measured_fraction_theta_full 0.998
_diffrn_reflns_Laue_measured_fraction_max 0.989
_diffrn_reflns_Laue_measured_fraction_full 0.998
_diffrn_reflns_point_group_measured_fraction_max 0.990
_diffrn_reflns_point_group_measured_fraction_full 0.999
_reflns_number_total             1483
_reflns_number_gt                1464
_reflns_threshold_expression     'I > 2\s(I)'
_reflns_Friedel_coverage         0.886
_reflns_Friedel_fraction_max     0.990
_reflns_Friedel_fraction_full    1.000

_reflns_special_details          
;
 Reflections were merged by SHELXL according to the crystal
 class for the calculation of statistics and refinement.
 
 _reflns_Friedel_fraction is defined as the number of unique
 Friedel pairs measured divided by the number that would be
 possible theoretically, ignoring centric projections and
 systematic absences.
;

_computing_data_collection       'APEX II (Bruker, 2007)'
_computing_cell_refinement       'APEX II (Bruker, 2007)'
_computing_data_reduction        'SAINT (Bruker, 2007)'
_computing_structure_solution    'SHELXs-2013 (Sheldrick, 2013)'
_computing_structure_refinement  'SHELXL-2013 (Sheldrick, 2013)'
_computing_publication_material  'publCIF (Westrip, 2010)'
_computing_molecular_graphics    'XPMA (Zsolnai, 1996), ORTEP (Farrugia, 1997)'

_refine_special_details          
;
 Refined as a 2-component inversion twin.
;
_refine_ls_structure_factor_coef Fsqd
_refine_ls_matrix_type           full
_refine_ls_weighting_scheme      calc
_refine_ls_weighting_details     
;
 w=1/[\s^2^(Fo^2^)+(0.0170P)^2^+5.7968P]
 where P=(Fo^2^+2Fc^2^)/3
;
_atom_sites_solution_primary     ?
_atom_sites_solution_secondary   ?
_atom_sites_solution_hydrogens   geom
_refine_ls_hydrogen_treatment    constr
_refine_ls_extinction_method     none
_refine_ls_extinction_coef       .
_refine_ls_abs_structure_details 
;
 Refined as an inversion twin.
;
_refine_ls_abs_structure_Flack   0.47(7)
_chemical_absolute_configuration ?
_refine_ls_number_reflns         1483
_refine_ls_number_parameters     116
_refine_ls_number_restraints     13
_refine_ls_R_factor_all          0.0145
_refine_ls_R_factor_gt           0.0141
_refine_ls_wR_factor_ref         0.0359
_refine_ls_wR_factor_gt          0.0355
_refine_ls_goodness_of_fit_ref   1.033
_refine_ls_restrained_S_all      1.030
_refine_ls_shift/su_max          0.000
_refine_ls_shift/su_mean         0.000

loop_
_atom_site_label
_atom_site_type_symbol
_atom_site_fract_x
_atom_site_fract_y
_atom_site_fract_z
_atom_site_U_iso_or_equiv
_atom_site_adp_type
_atom_site_occupancy
_atom_site_site_symmetry_order
_atom_site_calc_flag
_atom_site_refinement_flags_posn
_atom_site_refinement_flags_adp
_atom_site_refinement_flags_occupancy
_atom_site_disorder_assembly
_atom_site_disorder_group
Np1 Np 0.0000 0.17419(2) 0.33753(2) 0.02053(8) Uani 1 2 d S T P . .
C1 C -0.0215(4) 0.0092(15) 0.5880(11) 0.022(2) Uani 0.5 1 d G U P . .
H1 H -0.0601 -0.0325 0.5162 0.027 Uiso 0.5 1 calc R U P . .
C2 C 0.0768(4) -0.0185(13) 0.6069(9) 0.031(4) Uani 0.5 1 d G . P . .
H2 H 0.1155 -0.0820 0.5499 0.037 Uiso 0.5 1 calc R U P . .
C3 C 0.1070(6) 0.0654(13) 0.7258(10) 0.050(5) Uani 0.5 1 d G . P . .
H3 H 0.1695 0.0678 0.7624 0.060 Uiso 0.5 1 calc R U P . .
C4 C 0.0274(9) 0.1449(10) 0.7804(9) 0.053(7) Uani 0.5 1 d G . P . .
H4 H 0.0273 0.2099 0.8600 0.064 Uiso 0.5 1 calc R U P . .
C5 C -0.0520(6) 0.1102(12) 0.6952(11) 0.036(3) Uani 0.5 1 d G . P . .
H5 H -0.1145 0.1479 0.7078 0.043 Uiso 0.5 1 calc R U P . .
C6 C -0.1248(10) 0.337(2) 0.1898(14) 0.034(4) Uani 0.5 1 d G . P . .
H6 H -0.1255 0.3153 0.0927 0.040 Uiso 0.5 1 calc R U P . .
C7 C -0.0685(9) 0.4497(13) 0.257(2) 0.040(5) Uani 0.5 1 d G . P . .
H7 H -0.0248 0.5171 0.2130 0.048 Uiso 0.5 1 calc R U P . .
C8 C -0.0888(10) 0.4443(16) 0.402(2) 0.033(4) Uani 0.5 1 d G . P . .
H8 H -0.0612 0.5074 0.4719 0.039 Uiso 0.5 1 calc R U P . .
C9 C -0.1577(11) 0.328(2) 0.4242(15) 0.049(14) Uani 0.5 1 d G . P . .
H9 H -0.1842 0.2996 0.5115 0.059 Uiso 0.5 1 calc R U P . .
C10 C -0.1799(8) 0.2615(15) 0.2931(17) 0.040(6) Uani 0.5 1 d G . P . .
H10 H -0.2240 0.1809 0.2772 0.049 Uiso 0.5 1 calc R U P . .
C11 C 0.1626(19) 0.300(2) 0.2021(16) 0.042(7) Uani 0.5 1 d G . P . .
H11 H 0.1576 0.3160 0.1043 0.050 Uiso 0.5 1 calc R U P . .
C12 C 0.1983(15) 0.1662(16) 0.268(2) 0.036(7) Uani 0.5 1 d G . P . .
H12 H 0.2213 0.0768 0.2229 0.043 Uiso 0.5 1 calc R U P . .
C13 C 0.1935(12) 0.1895(19) 0.415(2) 0.026(5) Uani 0.5 1 d G . P . .
H13 H 0.2128 0.1184 0.4843 0.032 Uiso 0.5 1 calc R U P . .
C14 C 0.155(2) 0.338(2) 0.4389(17) 0.038(12) Uani 0.5 1 d G U P . .
H14 H 0.1437 0.3833 0.5274 0.045 Uiso 0.5 1 calc R U P . .
C15 C 0.1358(11) 0.4061(13) 0.307(2) 0.048(10) Uani 0.5 1 d G . P . .
H15 H 0.1097 0.5054 0.2925 0.057 Uiso 0.5 1 calc R U P . .

loop_
_atom_site_aniso_label
_atom_site_aniso_U_11
_atom_site_aniso_U_22
_atom_site_aniso_U_33
_atom_site_aniso_U_23
_atom_site_aniso_U_13
_atom_site_aniso_U_12
Np1 0.02108(12) 0.01996(12) 0.02055(12) 0.0001(5) 0.000 0.000
C1 0.020(6) 0.028(4) 0.019(3) 0.006(3) 0.004(9) -0.009(7)
C2 0.031(6) 0.041(9) 0.021(8) 0.011(7) 0.008(5) -0.001(7)
C3 0.060(10) 0.064(10) 0.025(6) 0.026(7) -0.017(7) -0.047(9)
C4 0.10(2) 0.029(5) 0.026(5) 0.004(5) -0.032(9) 0.003(7)
C5 0.056(9) 0.026(6) 0.026(6) 0.005(5) 0.013(6) 0.012(6)
C6 0.029(9) 0.037(9) 0.036(9) 0.003(7) -0.009(7) 0.020(7)
C7 0.045(11) 0.029(9) 0.047(10) 0.005(8) 0.007(9) 0.014(7)
C8 0.019(6) 0.045(11) 0.034(8) 0.002(8) 0.015(7) 0.020(7)
C9 0.03(2) 0.07(3) 0.04(2) -0.019(18) 0.003(14) 0.030(17)
C10 0.017(6) 0.058(13) 0.046(17) -0.005(8) -0.002(6) 0.016(8)
C11 0.024(9) 0.055(14) 0.047(14) 0.027(11) 0.012(10) 0.015(9)
C12 0.017(10) 0.028(8) 0.062(16) 0.016(8) 0.010(8) 0.018(7)
C13 0.017(10) 0.052(13) 0.010(8) 0.015(6) -0.003(6) -0.008(8)
C14 0.029(16) 0.039(14) 0.045(15) -0.004(10) -0.003(10) -0.003(9)
C15 0.031(7) 0.023(6) 0.09(3) 0.007(9) 0.032(13) 0.005(5)

_geom_special_details            
;
 All esds (except the esd in the dihedral angle between two l.s. planes)
 are estimated using the full covariance matrix.  The cell esds are taken
 into account individually in the estimation of esds in distances, angles
 and torsion angles; correlations between esds in cell parameters are only
 used when they are defined by crystal symmetry.  An approximate (isotropic)
 treatment of cell esds is used for estimating esds involving l.s. planes.
;

loop_
_geom_bond_atom_site_label_1
_geom_bond_atom_site_label_2
_geom_bond_distance
_geom_bond_site_symmetry_2
_geom_bond_publ_flag
Np1 C10 2.686(13) 3 ?
Np1 C10 2.686(13) . ?
Np1 C6 2.667(14) . ?
Np1 C6 2.667(14) 3 ?
Np1 C9 2.73(3) 3 ?
Np1 C9 2.728(18) . ?
Np1 C7 2.70(3) 3 ?
Np1 C7 2.698(11) . ?
Np1 C8 2.74(2) 3 ?
Np1 C8 2.735(12) . ?
Np1 C14 2.78(3) . ?
Np1 C14 2.78(8) 3 ?
C1 C5 1.4200 . ?
C1 C2 1.4200 . ?
C1 Np1 2.893(13) 2 ?
C1 H1 0.9500 . ?
C2 C3 1.4200 . ?
C2 Np1 2.812(10) 2 ?
C2 H2 0.9500 . ?
C3 C4 1.4200 . ?
C3 Np1 2.789(9) 2 ?
C3 H3 0.9500 . ?
C4 C5 1.4200 . ?
C4 Np1 2.857(9) 2 ?
C4 H4 0.9500 . ?
C5 Np1 2.921(10) 2 ?
C5 H5 0.9500 . ?
C6 C7 1.4200 . ?
C6 C10 1.4200 . ?
C6 H6 0.9500 . ?
C7 C8 1.4200 . ?
C7 H7 0.9500 . ?
C8 C9 1.4200 . ?
C8 H8 0.9500 . ?
C9 C10 1.4200 . ?
C9 H9 0.9500 . ?
C10 H10 0.9500 . ?
C11 C12 1.4200 . ?
C11 C15 1.4200 . ?
C11 H11 0.9500 . ?
C12 C13 1.4200 . ?
C12 H12 0.9500 . ?
C13 C14 1.4200 . ?
C13 H13 0.9500 . ?
C14 C15 1.4200 . ?
C14 H14 0.9500 . ?
C15 H15 0.9500 . ?

loop_
_geom_angle_atom_site_label_1
_geom_angle_atom_site_label_2
_geom_angle_atom_site_label_3
_geom_angle
_geom_angle_site_symmetry_1
_geom_angle_site_symmetry_3
_geom_angle_publ_flag
C10 Np1 C10 142.1(9) 3 . ?
C10 Np1 C6 113.0(10) 3 . ?
C10 Np1 C6 30.76(12) . . ?
C10 Np1 C6 30.8(12) 3 3 ?
C10 Np1 C6 113.0(6) . 3 ?
C6 Np1 C6 82.7(7) . 3 ?
C10 Np1 C9 30.4(3) 3 3 ?
C10 Np1 C9 133.0(6) . 3 ?
C6 Np1 C9 116.2(8) . 3 ?
C6 Np1 C9 50.4(10) 3 3 ?
C10 Np1 C9 133.0(7) 3 . ?
C10 Np1 C9 30.40(16) . . ?
C6 Np1 C9 50.40(16) . . ?
C6 Np1 C9 116.2(4) 3 . ?
C9 Np1 C9 109.4(6) 3 . ?
C10 Np1 C7 50.5(8) 3 3 ?
C10 Np1 C7 92.4(4) . 3 ?
C6 Np1 C7 67.3(5) . 3 ?
C6 Np1 C7 30.7(3) 3 3 ?
C9 Np1 C7 50.1(7) 3 3 ?
C9 Np1 C7 86.8(5) . 3 ?
C10 Np1 C7 92.4(8) 3 . ?
C10 Np1 C7 50.52(15) . . ?
C6 Np1 C7 30.68(14) . . ?
C6 Np1 C7 67.3(5) 3 . ?
C9 Np1 C7 86.8(7) 3 . ?
C9 Np1 C7 50.10(15) . . ?
C7 Np1 C7 42.0(4) 3 . ?
C10 Np1 C8 50.1(6) 3 3 ?
C10 Np1 C8 103.1(5) . 3 ?
C6 Np1 C8 88.1(6) . 3 ?
C6 Np1 C8 50.3(5) 3 3 ?
C9 Np1 C8 30.1(4) 3 3 ?
C9 Np1 C8 83.3(5) . 3 ?
C7 Np1 C8 30.3(3) 3 3 ?
C7 Np1 C8 57.7(5) . 3 ?
C10 Np1 C8 103.1(7) 3 . ?
C10 Np1 C8 50.14(18) . . ?
C6 Np1 C8 50.32(13) . . ?
C6 Np1 C8 88.1(4) 3 . ?
C9 Np1 C8 83.3(6) 3 . ?
C9 Np1 C8 30.13(16) . . ?
C7 Np1 C8 57.7(4) 3 . ?
C7 Np1 C8 30.29(9) . . ?
C8 Np1 C8 54.6(5) 3 . ?
C10 Np1 C14 33.7(10) 3 . ?
C10 Np1 C14 130.8(5) . . ?
C6 Np1 C14 115.7(6) . . ?
C6 Np1 C14 52.8(5) 3 . ?
C9 Np1 C14 3.3(8) 3 . ?
C9 Np1 C14 106.5(6) . . ?
C7 Np1 C14 50.5(6) 3 . ?
C7 Np1 C14 85.8(5) . . ?
C8 Np1 C14 28.5(6) 3 . ?
C8 Np1 C14 80.9(5) . . ?
C10 Np1 C14 130.8(11) 3 3 ?
C10 Np1 C14 33.7(16) . 3 ?
C6 Np1 C14 52.8(16) . 3 ?
C6 Np1 C14 115.7(8) 3 3 ?
C9 Np1 C14 106.5(13) 3 3 ?
C9 Np1 C14 3.3(15) . 3 ?
C7 Np1 C14 85.8(8) 3 3 ?
C7 Np1 C14 50.5(11) . 3 ?
C8 Np1 C14 80.9(10) 3 3 ?
C8 Np1 C14 28.5(8) . 3 ?
C14 Np1 C14 103.5(11) . 3 ?
C5 C1 C2 108.0 . . ?
C5 C1 Np1 109.6(6) . . ?
C2 C1 Np1 95.2(4) . . ?
C5 C1 Np1 76.9(4) . 2 ?
C2 C1 Np1 72.4(4) . 2 ?
Np1 C1 Np1 167.5(3) . 2 ?
C5 C1 H1 126.0 . . ?
C2 C1 H1 126.0 . . ?
Np1 C1 H1 68.8 . . ?
Np1 C1 H1 116.7 2 . ?
C3 C2 C1 108.0 . . ?
C3 C2 Np1 74.4(5) . 2 ?
C1 C2 Np1 78.8(4) . 2 ?
C3 C2 H2 126.0 . . ?
C1 C2 H2 126.0 . . ?
Np1 C2 H2 113.2 2 . ?
C2 C3 C4 108.0 . . ?
C2 C3 Np1 76.2(5) . 2 ?
C4 C3 Np1 78.1(3) . 2 ?
C2 C3 H3 126.0 . . ?
C4 C3 H3 126.0 . . ?
Np1 C3 H3 112.2 2 . ?
C3 C4 C5 108.0 . . ?
C3 C4 Np1 72.8(3) . 2 ?
C5 C4 Np1 78.3(5) . 2 ?
C3 C4 H4 126.0 . . ?
C5 C4 H4 126.0 . . ?
Np1 C4 H4 115.1 2 . ?
C1 C5 C4 108.0 . . ?
C1 C5 Np1 74.8(4) . 2 ?
C4 C5 Np1 73.3(4) . 2 ?
C1 C5 H5 126.0 . . ?
C4 C5 H5 126.0 . . ?
Np1 C5 H5 117.9 2 . ?
C7 C6 C10 108.0 . . ?
C7 C6 Np1 75.9(4) . . ?
C10 C6 Np1 75.3(6) . . ?
C7 C6 H6 126.0 . . ?
C10 C6 H6 126.0 . . ?
Np1 C6 H6 115.0 . . ?
C6 C7 C8 108.0 . . ?
C6 C7 Np1 73.5(4) . . ?
C8 C7 Np1 76.3(7) . . ?
C6 C7 H7 126.0 . . ?
C8 C7 H7 126.0 . . ?
Np1 C7 H7 116.3 . . ?
C7 C8 C9 108.0 . . ?
C7 C8 Np1 73.4(7) . . ?
C9 C8 Np1 74.6(5) . . ?
C7 C8 H8 126.0 . . ?
C9 C8 H8 126.0 . . ?
Np1 C8 H8 117.9 . . ?
C10 C9 C8 108.0 . . ?
C10 C9 Np1 73.2(5) . . ?
C8 C9 Np1 75.2(4) . . ?
C10 C9 H9 126.0 . . ?
C8 C9 H9 126.0 . . ?
Np1 C9 H9 117.6 . . ?
C9 C10 C6 108.0 . . ?
C9 C10 Np1 76.4(6) . . ?
C6 C10 Np1 73.9(6) . . ?
C9 C10 H10 126.0 . . ?
C6 C10 H10 126.0 . . ?
Np1 C10 H10 115.8 . . ?
C12 C11 C15 108.0 . . ?
C12 C11 Np1 76.5(4) . . ?
C15 C11 Np1 73.2(11) . . ?
C12 C11 H11 126.0 . . ?
C15 C11 H11 126.0 . . ?
Np1 C11 H11 116.4 . . ?
C13 C12 C11 108.0 . . ?
C13 C12 Np1 73.9(13) . . ?
C11 C12 Np1 74.8(5) . . ?
C13 C12 H12 126.0 . . ?
C11 C12 H12 126.0 . . ?
Np1 C12 H12 117.3 . . ?
C14 C13 C12 108.0 . . ?
C14 C13 Np1 73.4(8) . . ?
C12 C13 Np1 77.3(13) . . ?
C14 C13 H13 126.0 . . ?
C12 C13 H13 126.0 . . ?
Np1 C13 H13 115.4 . . ?
C15 C14 C13 108.0 . . ?
C15 C14 Np1 75.8(9) . . ?
C13 C14 Np1 77.3(6) . . ?
C15 C14 H14 126.0 . . ?
C13 C14 H14 126.0 . . ?
Np1 C14 H14 113.3 . . ?
C14 C15 C11 108.0 . . ?
C14 C15 Np1 74.7(11) . . ?
C11 C15 Np1 77.7(12) . . ?
C14 C15 H15 126.0 . . ?
C11 C15 H15 126.0 . . ?
Np1 C15 H15 113.9 . . ?

_refine_diff_density_max         1.045
_refine_diff_density_min         -1.123
_refine_diff_density_rms         0.103

_shelxl_version_number           2013-2

_shelx_res_file                  
;
TITL mdit34a in Cmc2(1)
CELL 0.71073 14.1208 8.7037 9.5917 90.000 90.000 90.000
ZERR 4.00 0.0006 0.0006 0.0005 0.000 0.000 0.000
LATT -7
SYMM -x, -y, z+1/2
SYMM -x, y, z
SYMM x, -y, z+1/2
SFAC C H NP
UNIT 60 60 4
TEMP -173.000
SIZE 0.074 0.103 0.133
L.S. 24
ACTA 50
FMAP 2
PLAN 20
BOND $H
EQIV $2 -x, y, z
FREE C1 C2_$2 C1 C5_$2 C1 C3_$2 C1 C1_$2
FREE C2 C1_$2 C2 C5_$2
FREE C3 C5_$2 C3 C1_$2
FREE C4 C4_$2 C4 C5_$2
FREE C5 C3_$2 C5 C4_$2 C5 C2_$2 C5 C5_$2 C5 C1_$2
FREE C6 C11_$2 C6 C15_$2 C6 C12_$2
FREE C7 C15_$2 C7 C11_$2 C7 C7_$2
FREE C8 C15_$2 C8 C14_$2
FREE C9 C14_$2 C9 C13_$2 C9 C15_$2
FREE C10 C12_$2 C10 C11_$2 C10 C13_$2 C10 C15_$2 C10 C14_$2
FREE C11 C6_$2 C11 C10_$2 C11 C7_$2
FREE C12 C10_$2 C12 C6_$2
FREE C13 C9_$2 C13 C10_$2
FREE C14 C9_$2 C14 C8_$2 C14 C10_$2
FREE C15 C7_$2 C15 C8_$2 C15 C6_$2 C15 C9_$2 C15 C10_$2
ISOR 0.008 0.002 C1 C14
TWIN
WGHT    0.017000    5.796800
BASF   0.47311
FVAR       0.08844
NP1   3    0.000000    0.174194    0.337530    10.50000    0.02108    0.01996 =
         0.02055    0.00009    0.00000    0.00000
AFIX  56
C1    1   -0.021503    0.009216    0.587980    10.50000    0.01966    0.02753 =
         0.01918    0.00588    0.00394   -0.00899
AFIX  43
H1    2   -0.060072   -0.032492    0.516194    10.50000   -1.20000
AFIX  55
C2    1    0.076762   -0.018497    0.606871    10.50000    0.03062    0.04084 =
         0.02106    0.01148    0.00820   -0.00098
AFIX  43
H2    2    0.115476   -0.081999    0.549942    10.50000   -1.20000
AFIX  55
C3    1    0.107001    0.065376    0.725796    10.50000    0.06045    0.06405 =
         0.02542    0.02578   -0.01711   -0.04675
AFIX  43
H3    2    0.169497    0.067836    0.762398    10.50000   -1.20000
AFIX  55
C4    1    0.027424    0.144924    0.780405    10.50000    0.10352    0.02912 =
         0.02626    0.00373   -0.03227    0.00253
AFIX  43
H4    2    0.027335    0.209948    0.859955    10.50000   -1.20000
AFIX  55
C5    1   -0.051996    0.110216    0.695230    10.50000    0.05564    0.02574 =
         0.02623    0.00525    0.01292    0.01197
AFIX  43
H5    2   -0.114547    0.147942    0.707793    10.50000   -1.20000
AFIX  56
C6    1   -0.124779    0.336777    0.189786    10.50000    0.02891    0.03668 =
         0.03557    0.00282   -0.00865    0.01974
AFIX  43
H6    2   -0.125453    0.315318    0.092680    10.50000   -1.20000
AFIX  55
C7    1   -0.068459    0.449732    0.257141    10.50000    0.04460    0.02920 =
         0.04704    0.00513    0.00668    0.01357
AFIX  43
H7    2   -0.024837    0.517108    0.213008    10.50000   -1.20000
AFIX  55
C8    1   -0.088788    0.444295    0.402044    10.50000    0.01907    0.04511 =
         0.03405    0.00212    0.01510    0.02000
AFIX  43
H8    2   -0.061155    0.507395    0.471875    10.50000   -1.20000
AFIX  55
C9    1   -0.157673    0.327980    0.424245    10.50000    0.03131    0.07296 =
         0.04279   -0.01865    0.00282    0.03025
AFIX  43
H9    2   -0.184216    0.299601    0.511536    10.50000   -1.20000
AFIX  55
C10   1   -0.179917    0.261530    0.293062    10.50000    0.01750    0.05829 =
         0.04553   -0.00461   -0.00214    0.01602
AFIX  43
H10   2   -0.223954    0.180891    0.277180    10.50000   -1.20000
AFIX  56
C11   1    0.162644    0.300112    0.202051    10.50000    0.02385    0.05464 =
         0.04651    0.02744    0.01242    0.01533
AFIX  43
H11   2    0.157622    0.315957    0.104336    10.50000   -1.20000
AFIX  55
C12   1    0.198313    0.166239    0.268405    10.50000    0.01749    0.02772 =
         0.06245    0.01634    0.01035    0.01834
AFIX  43
H12   2    0.221343    0.076797    0.222875    10.50000   -1.20000
AFIX  55
C13   1    0.193513    0.189531    0.414763    10.50000    0.01652    0.05234 =
         0.01016    0.01516   -0.00324   -0.00849
AFIX  43
H13   2    0.212769    0.118408    0.484339    10.50000   -1.20000
AFIX  55
C14   1    0.154879    0.337799    0.438863    10.50000    0.02927    0.03890 =
         0.04495   -0.00375   -0.00253   -0.00341
AFIX  43
H14   2    0.143750    0.383285    0.527394    10.50000   -1.20000
AFIX  55
C15   1    0.135801    0.406142    0.307400    10.50000    0.03098    0.02260 =
         0.09010    0.00698    0.03201    0.00521
AFIX  43
H15   2    0.109667    0.505377    0.292539    10.50000   -1.20000
AFIX   0
HKLF       4 1 1 0 0 0 1 0 0 0 1

REM  mdit34a in Cmc2(1)
REM R1 =  0.0141 for    1464 Fo > 4sig(Fo)  and  0.0145 for all    1483 data
REM    116 parameters refined using     13 restraints

END

WGHT      0.0082      5.3107

REM Highest difference peak  1.045,  deepest hole -1.123,  1-sigma level  0.103
Q1    1   0.0402  0.2154  0.3378  11.00000  0.05    1.04
Q2    1   0.0407  0.2464  0.8372  11.00000  0.05    0.61
Q3    1  -0.0418  0.4647  0.3371  11.00000  0.05    0.58
Q4    1   0.0000  0.5846  0.3404  10.50000  0.05    0.51
Q5    1   0.0000  0.1122  0.3119  10.50000  0.05    0.49
Q6    1   0.0000  0.1523  0.9450  10.50000  0.05    0.36
Q7    1   0.0000  0.0887  0.8382  10.50000  0.05    0.35
Q8    1   0.0681  0.0993  0.3349  11.00000  0.05    0.32
Q9    1  -0.0489 -0.0935  0.4431  11.00000  0.05    0.31
Q10   1   0.0000  0.1492  0.7248  10.50000  0.05    0.30
Q11   1   0.0691  0.1000  0.8969  11.00000  0.05    0.29
Q12   1   0.0000  0.3082  0.3379  10.50000  0.05    0.25
Q13   1   0.0000 -0.1408  0.6351  10.50000  0.05    0.24
Q14   1  -0.1633  0.2769  0.3775  11.00000  0.05    0.24
Q15   1  -0.0415  0.0940  0.7234  11.00000  0.05    0.23
Q16   1   0.1330  0.4282  0.2370  11.00000  0.05    0.23
Q17   1   0.1048  0.4629  0.3381  11.00000  0.05    0.22
Q18   1  -0.0515  0.0166  0.5456  11.00000  0.05    0.22
Q19   1   0.0707  0.1014  0.7840  11.00000  0.05    0.22
Q20   1   0.1340  0.3623  0.2783  11.00000  0.05    0.22
;
_shelx_res_checksum              1779
####################################################################### 
# 
# This file contains crystal structure data downloaded from the 
# Cambridge Structural Database (CSD) hosted by the Cambridge 
# Crystallographic Data Centre (CCDC).
# 
# Full information about CCDC data access policies and citation 
# guidelines are available at http://www.ccdc.cam.ac.uk/access/V1 
# 
# Audit and citation data items may have been added by the CCDC. 
# Please retain this information to preserve the provenance of 
# this file and to allow appropriate attribution of the data. 
# 
#######################################################################

data_mdit58
_database_code_depnum_ccdc_archive 'CCDC 1524164'
_audit_update_record             
;
2016-12-22 deposited with the CCDC.
2017-01-30 downloaded from the CCDC.
;

_audit_creation_method           SHELXL-2013
_chemical_name_systematic        
;
 ?
;
_chemical_name_common            ?
_chemical_melting_point          ?
_chemical_formula_moiety         ?
_chemical_formula_sum            'C19 H21 N2 Np'
_chemical_formula_weight         514.38

loop_
_atom_type_symbol
_atom_type_description
_atom_type_scat_dispersion_real
_atom_type_scat_dispersion_imag
_atom_type_scat_source
C C 0.0033 0.0016 'International Tables Vol C Tables 4.2.6.8 and 6.1.1.4'
H H 0.0000 0.0000 'International Tables Vol C Tables 4.2.6.8 and 6.1.1.4'
N N 0.0061 0.0033 'International Tables Vol C Tables 4.2.6.8 and 6.1.1.4'
Np Np -11.4937 4.1493 'International Tables Vol C Tables 4.2.6.8 and 6.1.1.4'

_space_group_crystal_system      orthorhombic
_space_group_IT_number           60
_space_group_name_H-M_alt        'P b c n'
_space_group_name_Hall           '-P 2n 2ab'

_shelx_space_group_comment       
;
The symmetry employed for this shelxl refinement is uniquely defined
by the following loop, which should always be used as a source of
symmetry information in preference to the above space-group names.
They are only intended as comments.
;

loop_
_space_group_symop_operation_xyz
'x, y, z'
'x+1/2, -y+1/2, -z'
'-x, y, -z+1/2'
'-x+1/2, -y+1/2, z+1/2'
'-x, -y, -z'
'-x-1/2, y-1/2, z'
'x, -y, z-1/2'
'x-1/2, y-1/2, -z-1/2'

_cell_length_a                   13.6966(15)
_cell_length_b                   8.3864(9)
_cell_length_c                   14.6562(16)
_cell_angle_alpha                90
_cell_angle_beta                 90
_cell_angle_gamma                90
_cell_volume                     1683.5(3)
_cell_formula_units_Z            4
_cell_measurement_temperature    100(2)
_cell_measurement_reflns_used    6053
_cell_measurement_theta_min      2.78
_cell_measurement_theta_max      26.95

_exptl_crystal_description       plate
_exptl_crystal_colour            green
_exptl_crystal_density_meas      ?
_exptl_crystal_density_method    'not measured'
_exptl_crystal_density_diffrn    2.029
_exptl_crystal_F_000             968
_exptl_transmission_factor_min   ?
_exptl_transmission_factor_max   ?
_exptl_crystal_size_max          0.035
_exptl_crystal_size_mid          0.028
_exptl_crystal_size_min          0.009
_exptl_absorpt_coefficient_mu    6.171
_shelx_estimated_absorpt_T_min   0.813
_shelx_estimated_absorpt_T_max   0.947
_exptl_absorpt_correction_type   multi-scan
_exptl_absorpt_correction_T_min  0.8131
_exptl_absorpt_correction_T_max  0.9466
_exptl_absorpt_process_details   (sadabs)

_exptl_special_details           
;
 ?
;

_diffrn_ambient_temperature      100(2)
_diffrn_radiation_wavelength     0.71073
_diffrn_radiation_type           MoK\a
_diffrn_radiation_source         'Microfocus Source'
_diffrn_measurement_device_type  'Bruker Apex II Quazar'
_diffrn_measurement_method       'combined omega- and phi-scan'
_diffrn_detector_area_resol_mean 66
_diffrn_reflns_number            27124
_diffrn_reflns_av_unetI/netI     0.0324
_diffrn_reflns_av_R_equivalents  0.0650
_diffrn_reflns_limit_h_min       -18
_diffrn_reflns_limit_h_max       18
_diffrn_reflns_limit_k_min       -11
_diffrn_reflns_limit_k_max       11
_diffrn_reflns_limit_l_min       -19
_diffrn_reflns_limit_l_max       19
_diffrn_reflns_theta_min         2.780
_diffrn_reflns_theta_max         28.418
_diffrn_reflns_theta_full        25.000
_diffrn_measured_fraction_theta_max 0.966
_diffrn_measured_fraction_theta_full 0.999
_diffrn_reflns_Laue_measured_fraction_max 0.966
_diffrn_reflns_Laue_measured_fraction_full 0.999
_diffrn_reflns_point_group_measured_fraction_max 0.966
_diffrn_reflns_point_group_measured_fraction_full 0.999
_reflns_number_total             2048
_reflns_number_gt                1259
_reflns_threshold_expression     'I > 2\s(I)'
_reflns_Friedel_coverage         0.000
_reflns_Friedel_fraction_max     .
_reflns_Friedel_fraction_full    .

_reflns_special_details          
;
 Reflections were merged by SHELXL according to the crystal
 class for the calculation of statistics and refinement.
 
 _reflns_Friedel_fraction is defined as the number of unique
 Friedel pairs measured divided by the number that would be
 possible theoretically, ignoring centric projections and
 systematic absences.
;

_computing_data_collection       'APEX II (Bruker, 2007)'
_computing_cell_refinement       'APEX II (Bruker, 2007)'
_computing_data_reduction        'SAINT (Bruker, 2007)'
_computing_structure_solution    'SHELXs-2013 (Sheldrick, 2013)'
_computing_structure_refinement  'SHELXL-2013 (Sheldrick, 2013)'
_computing_publication_material  'publCIF (Westrip, 2010)'
_computing_molecular_graphics    'XPMA (Zsolnai, 1996), ORTEP (Farrugia, 1997)'

_refine_special_details          
;
 ?
;
_refine_ls_structure_factor_coef Fsqd
_refine_ls_matrix_type           full
_refine_ls_weighting_scheme      calc
_refine_ls_weighting_details     
;
 w=1/[\s^2^(Fo^2^)+(0.0138P)^2^+2.5168P]
 where P=(Fo^2^+2Fc^2^)/3
;
_atom_sites_solution_primary     ?
_atom_sites_solution_secondary   ?
_atom_sites_solution_hydrogens   geom
_refine_ls_hydrogen_treatment    refU
_refine_ls_extinction_method     none
_refine_ls_extinction_coef       .
_refine_ls_number_reflns         2048
_refine_ls_number_parameters     93
_refine_ls_number_restraints     0
_refine_ls_R_factor_all          0.0562
_refine_ls_R_factor_gt           0.0237
_refine_ls_wR_factor_ref         0.0431
_refine_ls_wR_factor_gt          0.0374
_refine_ls_goodness_of_fit_ref   1.053
_refine_ls_restrained_S_all      1.053
_refine_ls_shift/su_max          0.000
_refine_ls_shift/su_mean         0.000

loop_
_atom_site_label
_atom_site_type_symbol
_atom_site_fract_x
_atom_site_fract_y
_atom_site_fract_z
_atom_site_U_iso_or_equiv
_atom_site_adp_type
_atom_site_occupancy
_atom_site_site_symmetry_order
_atom_site_calc_flag
_atom_site_refinement_flags_posn
_atom_site_refinement_flags_adp
_atom_site_refinement_flags_occupancy
_atom_site_disorder_assembly
_atom_site_disorder_group
Np1 Np 1.0000 0.09372(2) 0.7500 0.01174(6) Uani 1 2 d S T P . .
N1 N 0.8405(3) 0.0892(4) 0.6460(3) 0.0185(8) Uani 1 1 d . . . . .
C1 C 0.7748(3) 0.0648(5) 0.6008(3) 0.0148(9) Uani 1 1 d . . . . .
C2 C 0.6914(3) 0.0296(5) 0.5415(3) 0.0226(10) Uani 1 1 d . . . . .
H2A H 0.7009 -0.0744 0.5125 0.054(10) Uiso 1 1 calc R U . . .
H2B H 0.6860 0.1122 0.4945 0.054(10) Uiso 1 1 calc R U . . .
H2C H 0.6315 0.0276 0.5780 0.054(10) Uiso 1 1 calc R U . . .
C3 C 0.8611(3) 0.3109(5) 0.8132(3) 0.0180(9) Uani 1 1 d . . . . .
H3 H 0.8250 0.3631 0.7666 0.021(5) Uiso 1 1 calc R U . . .
C4 C 0.8360(3) 0.1653(6) 0.8546(3) 0.0206(11) Uani 1 1 d . . . . .
H4 H 0.7804 0.1020 0.8410 0.021(5) Uiso 1 1 calc R U . . .
C5 C 0.9085(3) 0.1302(5) 0.9201(3) 0.0199(10) Uani 1 1 d . . . . .
H5 H 0.9102 0.0392 0.9587 0.021(5) Uiso 1 1 calc R U . . .
C6 C 0.9780(3) 0.2542(5) 0.9183(3) 0.0187(11) Uani 1 1 d . . . . .
H6 H 1.0349 0.2611 0.9552 0.021(5) Uiso 1 1 calc R U . . .
C7 C 0.9482(3) 0.3663(5) 0.8522(3) 0.0176(9) Uani 1 1 d . . . . .
H7 H 0.9813 0.4621 0.8368 0.021(5) Uiso 1 1 calc R U . . .
C8 C 0.9625(5) -0.2074(10) 0.6725(4) 0.019(2) Uiso 0.5 1 d G . P . .
H8 H 0.9263 -0.2064 0.6172 0.046(13) Uiso 0.5 1 calc R U P . .
C9 C 0.9227(5) -0.2107(10) 0.7619(6) 0.0173(19) Uiso 0.5 1 d G . P . .
H9 H 0.8553 -0.2122 0.7770 0.046(13) Uiso 0.5 1 calc R U P . .
C10 C 1.0015(8) -0.2111(8) 0.8249(3) 0.0222(17) Uiso 0.5 1 d G . P . .
H10 H 0.9960 -0.2131 0.8895 0.046(13) Uiso 0.5 1 calc R U P . .
C11 C 1.0899(6) -0.2082(12) 0.7744(5) 0.021(2) Uiso 0.5 1 d G . P . .
H11 H 1.1540 -0.2078 0.7993 0.046(13) Uiso 0.5 1 calc R U P . .
C12 C 1.0658(5) -0.2059(9) 0.6802(4) 0.020(2) Uiso 0.5 1 d G . P . .
H12 H 1.1109 -0.2037 0.6309 0.046(13) Uiso 0.5 1 calc R U P . .

loop_
_atom_site_aniso_label
_atom_site_aniso_U_11
_atom_site_aniso_U_22
_atom_site_aniso_U_33
_atom_site_aniso_U_23
_atom_site_aniso_U_13
_atom_site_aniso_U_12
Np1 0.01287(9) 0.01028(9) 0.01208(9) 0.000 -0.00296(18) 0.000
N1 0.018(2) 0.021(2) 0.0170(19) -0.0018(18) -0.0010(15) 0.0037(19)
C1 0.014(2) 0.017(2) 0.0135(19) 0.0017(17) 0.0038(17) 0.0005(16)
C2 0.018(2) 0.031(3) 0.019(2) -0.003(2) -0.0064(19) 0.000(2)
C3 0.017(2) 0.024(2) 0.0135(19) 0.0004(18) 0.0013(17) 0.0081(18)
C4 0.015(2) 0.027(3) 0.020(2) -0.001(2) 0.0051(19) 0.000(2)
C5 0.021(2) 0.027(3) 0.011(2) 0.0022(17) 0.0056(17) 0.0021(18)
C6 0.017(3) 0.026(2) 0.0130(18) -0.0055(16) -0.0002(15) 0.0033(16)
C7 0.021(2) 0.014(2) 0.017(2) -0.0026(16) 0.0062(18) -0.0015(17)

_geom_special_details            
;
 All esds (except the esd in the dihedral angle between two l.s. planes)
 are estimated using the full covariance matrix.  The cell esds are taken
 into account individually in the estimation of esds in distances, angles
 and torsion angles; correlations between esds in cell parameters are only
 used when they are defined by crystal symmetry.  An approximate (isotropic)
 treatment of cell esds is used for estimating esds involving l.s. planes.
;

loop_
_geom_bond_atom_site_label_1
_geom_bond_atom_site_label_2
_geom_bond_distance
_geom_bond_site_symmetry_2
_geom_bond_publ_flag
Np1 N1 2.665(4) 3_756 ?
Np1 N1 2.665(4) . ?
Np1 C9 2.769(8) . ?
Np1 C9 2.769(8) 3_756 ?
Np1 C4 2.785(4) . ?
Np1 C4 2.785(4) 3_756 ?
Np1 C3 2.792(4) 3_756 ?
Np1 C3 2.792(4) . ?
Np1 C10 2.783(6) 3_756 ?
Np1 C10 2.783(6) . ?
Np1 C8 2.816(8) . ?
Np1 C8 2.816(8) 3_756 ?
N1 C1 1.135(5) . ?
C1 C2 1.465(5) . ?
C2 H2A 0.9800 . ?
C2 H2B 0.9800 . ?
C2 H2C 0.9800 . ?
C3 C7 1.403(6) . ?
C3 C4 1.407(6) . ?
C3 H3 0.9500 . ?
C4 C5 1.413(6) . ?
C4 H4 0.9500 . ?
C5 C6 1.409(6) . ?
C5 H5 0.9500 . ?
C6 C7 1.410(6) . ?
C6 H6 0.9500 . ?
C7 H7 0.9500 . ?
C8 C9 1.4200 . ?
C8 C12 1.4200 . ?
C8 H8 0.9500 . ?
C9 C10 1.4200 . ?
C9 C8 1.843(12) 3_756 ?
C9 H9 0.9500 . ?
C10 C11 1.4200 . ?
C10 H10 0.9500 . ?
C11 C12 1.4200 . ?
C11 H11 0.9500 . ?
C12 H12 0.9500 . ?

loop_
_geom_angle_atom_site_label_1
_geom_angle_atom_site_label_2
_geom_angle_atom_site_label_3
_geom_angle
_geom_angle_site_symmetry_1
_geom_angle_site_symmetry_3
_geom_angle_publ_flag
N1 Np1 N1 178.37(16) 3_756 . ?
N1 Np1 C9 105.3(2) 3_756 . ?
N1 Np1 C9 73.1(2) . . ?
N1 Np1 C9 73.11(14) 3_756 3_756 ?
N1 Np1 C9 105.32(14) . 3_756 ?
C9 Np1 C9 45.6(2) . 3_756 ?
N1 Np1 C4 110.46(11) 3_756 . ?
N1 Np1 C4 69.91(11) . . ?
C9 Np1 C4 81.69(16) . . ?
C9 Np1 C4 122.81(18) 3_756 . ?
N1 Np1 C4 69.91(11) 3_756 3_756 ?
N1 Np1 C4 110.46(11) . 3_756 ?
C9 Np1 C4 122.81(16) . 3_756 ?
C9 Np1 C4 81.69(17) 3_756 3_756 ?
C4 Np1 C4 155.1(2) . 3_756 ?
N1 Np1 C3 68.91(12) 3_756 3_756 ?
N1 Np1 C3 112.23(12) . 3_756 ?
C9 Np1 C3 152.00(15) . 3_756 ?
C9 Np1 C3 108.66(17) 3_756 3_756 ?
C4 Np1 C3 126.27(14) . 3_756 ?
C4 Np1 C3 29.22(12) 3_756 3_756 ?
N1 Np1 C3 112.23(12) 3_756 . ?
N1 Np1 C3 68.91(12) . . ?
C9 Np1 C3 108.66(15) . . ?
C9 Np1 C3 152.00(17) 3_756 . ?
C4 Np1 C3 29.21(12) . . ?
C4 Np1 C3 126.27(14) 3_756 . ?
C3 Np1 C3 98.56(18) 3_756 . ?
N1 Np1 C10 102.63(14) 3_756 3_756 ?
N1 Np1 C10 75.83(15) . 3_756 ?
C9 Np1 C10 34.4(3) . 3_756 ?
C9 Np1 C10 29.64(5) 3_756 3_756 ?
C4 Np1 C10 114.16(18) . 3_756 ?
C4 Np1 C10 89.23(17) 3_756 3_756 ?
C3 Np1 C10 118.26(16) 3_756 3_756 ?
C3 Np1 C10 136.50(17) . 3_756 ?
N1 Np1 C10 75.8(2) 3_756 . ?
N1 Np1 C10 102.6(2) . . ?
C9 Np1 C10 29.64(5) . . ?
C9 Np1 C10 34.4(3) 3_756 . ?
C4 Np1 C10 89.2(2) . . ?
C4 Np1 C10 114.2(2) 3_756 . ?
C3 Np1 C10 136.5(2) 3_756 . ?
C3 Np1 C10 118.3(2) . . ?
C10 Np1 C10 46.50(15) 3_756 . ?
N1 Np1 C8 111.58(14) 3_756 . ?
N1 Np1 C8 66.84(14) . . ?
C9 Np1 C8 29.44(8) . . ?
C9 Np1 C8 38.5(2) 3_756 . ?
C4 Np1 C8 105.55(19) . . ?
C4 Np1 C8 96.8(2) 3_756 . ?
C3 Np1 C8 125.14(19) 3_756 . ?
C3 Np1 C8 126.46(18) . . ?
C10 Np1 C8 10.1(3) 3_756 . ?
C10 Np1 C8 48.45(6) . . ?
N1 Np1 C8 66.84(14) 3_756 3_756 ?
N1 Np1 C8 111.58(14) . 3_756 ?
C9 Np1 C8 38.5(3) . 3_756 ?
C9 Np1 C8 29.4(2) 3_756 3_756 ?
C4 Np1 C8 96.8(2) . 3_756 ?
C4 Np1 C8 105.55(19) 3_756 3_756 ?
C3 Np1 C8 126.46(18) 3_756 3_756 ?
C3 Np1 C8 125.14(19) . 3_756 ?
C10 Np1 C8 48.45(13) 3_756 3_756 ?
C10 Np1 C8 10.1(3) . 3_756 ?
C8 Np1 C8 52.6(2) . 3_756 ?
C1 N1 Np1 170.3(3) . . ?
N1 C1 C2 178.5(5) . . ?
C1 C2 H2A 109.5 . . ?
C1 C2 H2B 109.5 . . ?
H2A C2 H2B 109.5 . . ?
C1 C2 H2C 109.5 . . ?
H2A C2 H2C 109.5 . . ?
H2B C2 H2C 109.5 . . ?
C7 C3 C4 108.6(4) . . ?
C7 C3 Np1 76.8(2) . . ?
C4 C3 Np1 75.1(2) . . ?
C7 C3 H3 125.7 . . ?
C4 C3 H3 125.7 . . ?
Np1 C3 H3 114.6 . . ?
C3 C4 C5 107.6(4) . . ?
C3 C4 Np1 75.7(2) . . ?
C5 C4 Np1 76.2(3) . . ?
C3 C4 H4 126.2 . . ?
C5 C4 H4 126.2 . . ?
Np1 C4 H4 114.3 . . ?
C6 C5 C4 108.0(4) . . ?
C6 C5 Np1 76.3(2) . . ?
C4 C5 Np1 74.5(2) . . ?
C6 C5 H5 126.0 . . ?
C4 C5 H5 126.0 . . ?
Np1 C5 H5 115.4 . . ?
C5 C6 C7 108.0(4) . . ?
C5 C6 Np1 74.8(2) . . ?
C7 C6 Np1 75.4(2) . . ?
C5 C6 H6 126.0 . . ?
C7 C6 H6 126.0 . . ?
Np1 C6 H6 116.0 . . ?
C3 C7 C6 107.8(4) . . ?
C3 C7 Np1 74.3(2) . . ?
C6 C7 Np1 75.7(2) . . ?
C3 C7 H7 126.1 . . ?
C6 C7 H7 126.1 . . ?
Np1 C7 H7 116.1 . . ?
C9 C8 C12 108.0 . . ?
C9 C8 Np1 73.4(3) . . ?
C12 C8 Np1 77.2(4) . . ?
C9 C8 H8 126.0 . . ?
C12 C8 H8 126.0 . . ?
Np1 C8 H8 115.6 . . ?
C10 C9 C8 108.0 . . ?
C10 C9 C8 9.2(3) . 3_756 ?
C8 C9 C8 98.9(3) . 3_756 ?
C10 C9 Np1 75.7(4) . . ?
C8 C9 Np1 77.1(3) . . ?
C8 C9 Np1 72.1(2) 3_756 . ?
C10 C9 H9 126.0 . . ?
C8 C9 H9 126.0 . . ?
C8 C9 H9 135.1 3_756 . ?
Np1 C9 H9 113.5 . . ?
C11 C10 C9 108.0 . . ?
C11 C10 Np1 77.5(3) . . ?
C9 C10 Np1 74.6(4) . . ?
C11 C10 H10 126.0 . . ?
C9 C10 H10 126.0 . . ?
Np1 C10 H10 114.1 . . ?
C10 C11 C12 108.0 . . ?
C10 C11 Np1 73.2(3) . . ?
C12 C11 Np1 76.4(3) . . ?
C10 C11 H11 126.0 . . ?
C12 C11 H11 126.0 . . ?
Np1 C11 H11 116.5 . . ?
C11 C12 C8 108.0 . . ?
C11 C12 Np1 74.8(3) . . ?
C8 C12 Np1 73.9(4) . . ?
C11 C12 H12 126.0 . . ?
C8 C12 H12 126.0 . . ?
Np1 C12 H12 117.4 . . ?

_refine_diff_density_max         0.724
_refine_diff_density_min         -1.091
_refine_diff_density_rms         0.143

_shelxl_version_number           2013-2

_shelx_res_file                  
;
TITL mdit58 in Pbcn
CELL 0.71073  13.6966   8.3864  14.6562  90.000  90.000  90.000
ZERR    4.00   0.0015   0.0009   0.0016   0.000   0.000   0.000
LATT 1
SYMM x+1/2, -y+1/2, -z
SYMM -x, y, -z+1/2
SYMM -x+1/2, -y+1/2, z+1/2
SFAC C  H  N  Np
UNIT 76 84 8 4
L.S. 24
EQIV $1   -x+2, y, -z+3/2
FREE c9 c11_$1
FREE c9 C12_$1
FREE c9 c10_$1
FREE c9 C1_$1
FREE c10 c9_$1
FREE c10 c11_$1
FREE c10 c8_$1
FREE c10 C12_$1
FREE c11 c10_$1
FREE c11 c9_$1
FREE c11 c8_$1
FREE c8 c10_$1
FREE c8 c11_$1
FREE c8 c9_$1
FREE C12 c9_$1
FREE C12 c10_$1
TEMP -173
ACTA 50
BOND $H
FMAP 2
PLAN 12
SIZE 0.009 0.028 0.035
ISOR 0.01  0.003 c8
WGHT    0.013800    2.516800
FVAR       0.08863   0.02128   0.04569   0.05374
NP1   4    1.000000    0.093718    0.750000    10.50000    0.01287    0.01028 =
         0.01208    0.00000   -0.00296    0.00000
N1    3    0.840460    0.089203    0.645984    11.00000    0.01752    0.02097 =
         0.01704   -0.00185   -0.00097    0.00365
C1    1    0.774809    0.064823    0.600801    11.00000    0.01385    0.01721 =
         0.01347    0.00167    0.00382    0.00054
C2    1    0.691393    0.029623    0.541545    11.00000    0.01785    0.03078 =
         0.01912   -0.00348   -0.00643   -0.00008
AFIX 137
H2A   2    0.700928   -0.074441    0.512461    11.00000   41.00000
H2B   2    0.686006    0.112201    0.494503    11.00000   41.00000
H2C   2    0.631451    0.027563    0.578038    11.00000   41.00000
AFIX   0
C3    1    0.861074    0.310927    0.813185    11.00000    0.01675    0.02367 =
         0.01351    0.00036    0.00127    0.00807
AFIX  43
H3    2    0.824995    0.363115    0.766570    11.00000   21.00000
AFIX   0
C4    1    0.835989    0.165283    0.854606    11.00000    0.01478    0.02695 =
         0.02022   -0.00088    0.00506    0.00034
AFIX  43
H4    2    0.780358    0.101954    0.840981    11.00000   21.00000
AFIX   0
C5    1    0.908529    0.130248    0.920148    11.00000    0.02105    0.02732 =
         0.01132    0.00220    0.00563    0.00215
AFIX  43
H5    2    0.910196    0.039170    0.958658    11.00000   21.00000
AFIX   0
C6    1    0.977971    0.254194    0.918336    11.00000    0.01715    0.02602 =
         0.01303   -0.00554   -0.00015    0.00328
AFIX  43
H6    2    1.034853    0.261063    0.955219    11.00000   21.00000
AFIX   0
C7    1    0.948241    0.366262    0.852182    11.00000    0.02149    0.01448 =
         0.01688   -0.00261    0.00623   -0.00155
AFIX  43
H7    2    0.981340    0.462104    0.836785    11.00000   21.00000
AFIX  56
C8    1    0.962462   -0.207382    0.672476    10.50000    0.01912
AFIX  43
H8    2    0.926275   -0.206393    0.617181    10.50000   31.00000
AFIX  55
C9    1    0.922706   -0.210651    0.761937    10.50000    0.01726
AFIX  43
H9    2    0.855252   -0.212233    0.777001    10.50000   31.00000
AFIX  55
C10   1    1.001479   -0.211141    0.824929    10.50000    0.02218
AFIX  43
H10   2    0.995978   -0.213108    0.889534    10.50000   31.00000
AFIX  55
C11   1    1.089919   -0.208175    0.774398    10.50000    0.02067
AFIX  43
H11   2    1.153973   -0.207809    0.799262    10.50000   31.00000
AFIX  55
C12   1    1.065805   -0.205851    0.680177    10.50000    0.02023
AFIX  43
H12   2    1.110894   -0.203658    0.630939    10.50000   31.00000
AFIX   0
HKLF 4

REM  mdit58 in Pbcn
REM R1 =  0.0237 for    1259 Fo > 4sig(Fo)  and  0.0562 for all    2048 data
REM     93 parameters refined using      0 restraints

END

WGHT      0.0114      4.5739

REM Highest difference peak  0.724,  deepest hole -1.091,  1-sigma level  0.143
Q1    1   0.9537 -0.2167  0.7103  11.00000  0.05    0.72
Q2    1   1.1111 -0.2104  0.7499  11.00000  0.05    0.70
Q3    1   1.0000 -0.0768  0.7500  10.50000  0.05    0.61
Q4    1   1.0395 -0.2270  0.7122  11.00000  0.05    0.60
Q5    1   0.9141  0.0864  0.7508  11.00000  0.05    0.59
Q6    1   1.0000  0.2516  0.7500  10.50000  0.05    0.58
Q7    1   0.7664  0.0872  0.6428  11.00000  0.05    0.53
Q8    1   1.0000  0.4236  0.7500  10.50000  0.05    0.51
Q9    1   0.9992 -0.0719  0.7878  11.00000  0.05    0.46
Q10   1   1.1445 -0.3784  0.6345  11.00000  0.05    0.46
Q11   1   0.8441  0.0201  0.7204  11.00000  0.05    0.45
Q12   1   0.9943  0.1408  0.6648  11.00000  0.05    0.45
;
_shelx_res_checksum              78240
####################################################################### 
# 
# This file contains crystal structure data downloaded from the 
# Cambridge Structural Database (CSD) hosted by the Cambridge 
# Crystallographic Data Centre (CCDC).
# 
# Full information about CCDC data access policies and citation 
# guidelines are available at http://www.ccdc.cam.ac.uk/access/V1 
# 
# Audit and citation data items may have been added by the CCDC. 
# Please retain this information to preserve the provenance of 
# this file and to allow appropriate attribution of the data. 
# 
#######################################################################

data_mdit46
_database_code_depnum_ccdc_archive 'CCDC 1524165'
_audit_update_record             
;
2016-12-22 deposited with the CCDC.
2017-01-30 downloaded from the CCDC.
;

_audit_creation_method           SHELXL-2013
_chemical_name_systematic        
;
 ?
;
_chemical_name_common            ?
_chemical_melting_point          ?
_chemical_formula_moiety         ?
_chemical_formula_sum            'C24 H39 Np Si3'
_chemical_formula_weight         648.82

loop_
_atom_type_symbol
_atom_type_description
_atom_type_scat_dispersion_real
_atom_type_scat_dispersion_imag
_atom_type_scat_source
C C 0.0033 0.0016 'International Tables Vol C Tables 4.2.6.8 and 6.1.1.4'
H H 0.0000 0.0000 'International Tables Vol C Tables 4.2.6.8 and 6.1.1.4'
Si Si 0.0817 0.0704 'International Tables Vol C Tables 4.2.6.8 and 6.1.1.4'
Np Np -11.4937 4.1493 'International Tables Vol C Tables 4.2.6.8 and 6.1.1.4'

_space_group_crystal_system      orthorhombic
_space_group_IT_number           61
_space_group_name_H-M_alt        'P b c a'
_space_group_name_Hall           '-P 2ac 2ab'

_shelx_space_group_comment       
;
The symmetry employed for this shelxl refinement is uniquely defined
by the following loop, which should always be used as a source of
symmetry information in preference to the above space-group names.
They are only intended as comments.
;

loop_
_space_group_symop_operation_xyz
'x, y, z'
'-x+1/2, -y, z+1/2'
'-x, y+1/2, -z+1/2'
'x+1/2, -y+1/2, -z'
'-x, -y, -z'
'x-1/2, y, -z-1/2'
'x, -y-1/2, z-1/2'
'-x-1/2, y-1/2, z'

_cell_length_a                   8.2980(6)
_cell_length_b                   22.1664(17)
_cell_length_c                   28.917(2)
_cell_angle_alpha                90
_cell_angle_beta                 90
_cell_angle_gamma                90
_cell_volume                     5318.8(7)
_cell_formula_units_Z            8
_cell_measurement_temperature    100(2)
_cell_measurement_reflns_used    4933
_cell_measurement_theta_min      2.71
_cell_measurement_theta_max      27.57

_exptl_crystal_description       needle
_exptl_crystal_colour            red
_exptl_crystal_density_meas      ?
_exptl_crystal_density_method    'not measured'
_exptl_crystal_density_diffrn    1.620
_exptl_crystal_F_000             2544
_exptl_transmission_factor_min   ?
_exptl_transmission_factor_max   ?
_exptl_crystal_size_max          0.075
_exptl_crystal_size_mid          0.025
_exptl_crystal_size_min          0.012
_exptl_absorpt_coefficient_mu    4.051
_shelx_estimated_absorpt_T_min   0.751
_shelx_estimated_absorpt_T_max   0.953
_exptl_absorpt_correction_type   multi-scan
_exptl_absorpt_correction_T_min  0.849
_exptl_absorpt_correction_T_max  0.935
_exptl_absorpt_process_details   (sadabs)

_exptl_special_details           
;
 ?
;

_diffrn_ambient_temperature      100(2)
_diffrn_radiation_wavelength     0.71073
_diffrn_radiation_type           MoK\a
_diffrn_radiation_source         'Microfocus Source'
_diffrn_measurement_device_type  'Bruker Apex II Quazar'
_diffrn_measurement_method       'combined omega- and phi-scan'
_diffrn_detector_area_resol_mean 66
_diffrn_reflns_number            42491
_diffrn_reflns_av_unetI/netI     0.0688
_diffrn_reflns_av_R_equivalents  0.0919
_diffrn_reflns_limit_h_min       -11
_diffrn_reflns_limit_h_max       9
_diffrn_reflns_limit_k_min       -28
_diffrn_reflns_limit_k_max       22
_diffrn_reflns_limit_l_min       -38
_diffrn_reflns_limit_l_max       37
_diffrn_reflns_theta_min         1.408
_diffrn_reflns_theta_max         28.359
_diffrn_reflns_theta_full        25.000
_diffrn_measured_fraction_theta_max 0.957
_diffrn_measured_fraction_theta_full 1.000
_diffrn_reflns_Laue_measured_fraction_max 0.957
_diffrn_reflns_Laue_measured_fraction_full 1.000
_diffrn_reflns_point_group_measured_fraction_max 0.957
_diffrn_reflns_point_group_measured_fraction_full 1.000
_reflns_number_total             6360
_reflns_number_gt                4030
_reflns_threshold_expression     'I > 2\s(I)'
_reflns_Friedel_coverage         0.000
_reflns_Friedel_fraction_max     .
_reflns_Friedel_fraction_full    .

_reflns_special_details          
;
 Reflections were merged by SHELXL according to the crystal
 class for the calculation of statistics and refinement.
 
 _reflns_Friedel_fraction is defined as the number of unique
 Friedel pairs measured divided by the number that would be
 possible theoretically, ignoring centric projections and
 systematic absences.
;

_computing_data_collection       'APEX II (Bruker, 2007)'
_computing_cell_refinement       'APEX II (Bruker, 2007)'
_computing_data_reduction        'SAINT (Bruker, 2007)'
_computing_structure_solution    'SHELXs-2013 (Sheldrick, 2013)'
_computing_structure_refinement  'SHELXL-2013 (Sheldrick, 2013)'
_computing_publication_material  'publCIF (Westrip, 2010)'
_computing_molecular_graphics    'XPMA (Zsolnai, 1996), ORTEP (Farrugia, 1997)'

_refine_special_details          
;
 ?
;
_refine_ls_structure_factor_coef Fsqd
_refine_ls_matrix_type           full
_refine_ls_weighting_scheme      calc
_refine_ls_weighting_details     
;
 w=1/[\s^2^(Fo^2^)+(0.0166P)^2^]
 where P=(Fo^2^+2Fc^2^)/3
;
_atom_sites_solution_primary     ?
_atom_sites_solution_secondary   ?
_atom_sites_solution_hydrogens   geom
_refine_ls_hydrogen_treatment    refU
_refine_ls_extinction_method     none
_refine_ls_extinction_coef       .
_refine_ls_number_reflns         6360
_refine_ls_number_parameters     268
_refine_ls_number_restraints     0
_refine_ls_R_factor_all          0.0866
_refine_ls_R_factor_gt           0.0393
_refine_ls_wR_factor_ref         0.0567
_refine_ls_wR_factor_gt          0.0490
_refine_ls_goodness_of_fit_ref   1.027
_refine_ls_restrained_S_all      1.027
_refine_ls_shift/su_max          0.002
_refine_ls_shift/su_mean         0.000

loop_
_atom_site_label
_atom_site_type_symbol
_atom_site_fract_x
_atom_site_fract_y
_atom_site_fract_z
_atom_site_U_iso_or_equiv
_atom_site_adp_type
_atom_site_occupancy
_atom_site_site_symmetry_order
_atom_site_calc_flag
_atom_site_refinement_flags_posn
_atom_site_refinement_flags_adp
_atom_site_refinement_flags_occupancy
_atom_site_disorder_assembly
_atom_site_disorder_group
Np1 Np 0.57380(2) 0.27004(2) 0.12462(2) 0.01193(5) Uani 1 1 d . . . . .
Si1 Si 0.71860(18) 0.39883(6) 0.02586(4) 0.0196(3) Uani 1 1 d . . . . .
Si2 Si 0.73904(19) 0.11496(6) 0.17976(4) 0.0222(3) Uani 1 1 d . . . . .
Si3 Si 0.26636(18) 0.41080(6) 0.14887(4) 0.0195(3) Uani 1 1 d . . . . .
C1 C 0.7239(6) 0.3195(2) 0.04730(15) 0.0149(11) Uani 1 1 d . . . . .
C2 C 0.6361(6) 0.2700(3) 0.02998(15) 0.0170(10) Uani 1 1 d . . . . .
H2 H 0.5462 0.2722 0.0097 0.018(6) Uiso 1 1 calc R U . . .
C3 C 0.7049(7) 0.2161(2) 0.04791(16) 0.0238(14) Uani 1 1 d . . . . .
H3 H 0.6682 0.1762 0.0423 0.018(6) Uiso 1 1 calc R U . . .
C4 C 0.8369(7) 0.2327(3) 0.07544(17) 0.0238(12) Uani 1 1 d . . . . .
H4 H 0.9064 0.2057 0.0914 0.018(6) Uiso 1 1 calc R U . . .
C5 C 0.8489(6) 0.2952(2) 0.07548(16) 0.0191(12) Uani 1 1 d . . . . .
H5 H 0.9277 0.3181 0.0917 0.018(6) Uiso 1 1 calc R U . . .
C6 C 0.7110(6) 0.1972(2) 0.19113(16) 0.0187(12) Uani 1 1 d . . . . .
C7 C 0.8217(7) 0.2452(2) 0.18622(18) 0.0210(15) Uani 1 1 d . . . . .
H7 H 0.9276 0.2420 0.1740 0.016(7) Uiso 1 1 calc R U . . .
C8 C 0.7487(7) 0.2990(2) 0.20258(15) 0.0222(13) Uani 1 1 d . . . . .
H8 H 0.7958 0.3381 0.2026 0.016(7) Uiso 1 1 calc R U . . .
C9 C 0.5934(7) 0.2840(2) 0.21873(15) 0.0209(13) Uani 1 1 d . . . . .
H9 H 0.5175 0.3113 0.2317 0.016(7) Uiso 1 1 calc R U . . .
C10 C 0.5705(6) 0.2222(2) 0.21240(14) 0.0179(11) Uani 1 1 d . . . . .
H10 H 0.4767 0.2003 0.2209 0.016(7) Uiso 1 1 calc R U . . .
C11 C 0.2815(5) 0.3315(2) 0.12961(15) 0.0141(10) Uani 1 1 d . . . . .
C12 C 0.2958(5) 0.3096(2) 0.08279(15) 0.0165(11) Uani 1 1 d . . . . .
H12 H 0.3103 0.3342 0.0562 0.014(6) Uiso 1 1 calc R U . . .
C13 C 0.2852(7) 0.2466(2) 0.08249(18) 0.0209(14) Uani 1 1 d . . . . .
H13 H 0.2912 0.2214 0.0559 0.014(6) Uiso 1 1 calc R U . . .
C14 C 0.2639(5) 0.2268(2) 0.12894(17) 0.0219(10) Uani 1 1 d . . . . .
H14 H 0.2538 0.1862 0.1391 0.014(6) Uiso 1 1 calc R U . . .
C15 C 0.2605(5) 0.2786(2) 0.15701(15) 0.0170(11) Uani 1 1 d . . . . .
H15 H 0.2463 0.2783 0.1896 0.014(6) Uiso 1 1 calc R U . . .
C16 C 0.5377(7) 0.4107(2) -0.01166(17) 0.0281(14) Uani 1 1 d . . . . .
H16A H 0.5373 0.3807 -0.0365 0.044(6) Uiso 1 1 calc R U . . .
H16B H 0.5415 0.4513 -0.0251 0.044(6) Uiso 1 1 calc R U . . .
H16C H 0.4397 0.4064 0.0070 0.044(6) Uiso 1 1 calc R U . . .
C17 C 0.9034(7) 0.4112(2) -0.01021(18) 0.0304(14) Uani 1 1 d . . . . .
H17A H 0.9996 0.4027 0.0083 0.044(6) Uiso 1 1 calc R U . . .
H17B H 0.9064 0.4532 -0.0208 0.044(6) Uiso 1 1 calc R U . . .
H17C H 0.9008 0.3842 -0.0370 0.044(6) Uiso 1 1 calc R U . . .
C18 C 0.7272(7) 0.4539(2) 0.07464(17) 0.0326(14) Uani 1 1 d . . . . .
H18A H 0.6288 0.4506 0.0932 0.044(6) Uiso 1 1 calc R U . . .
H18B H 0.7362 0.4949 0.0622 0.044(6) Uiso 1 1 calc R U . . .
H18C H 0.8211 0.4451 0.0941 0.044(6) Uiso 1 1 calc R U . . .
C19 C 0.9365(8) 0.0997(2) 0.15065(19) 0.0390(15) Uani 1 1 d . . . . .
H19A H 0.9562 0.0561 0.1500 0.044(6) Uiso 1 1 calc R U . . .
H19B H 1.0232 0.1197 0.1678 0.044(6) Uiso 1 1 calc R U . . .
H19C H 0.9333 0.1152 0.1189 0.044(6) Uiso 1 1 calc R U . . .
C20 C 0.7324(7) 0.0724(2) 0.23569(16) 0.0312(14) Uani 1 1 d . . . . .
H20A H 0.6274 0.0786 0.2505 0.044(6) Uiso 1 1 calc R U . . .
H20B H 0.8180 0.0871 0.2562 0.044(6) Uiso 1 1 calc R U . . .
H20C H 0.7482 0.0293 0.2297 0.044(6) Uiso 1 1 calc R U . . .
C21 C 0.5699(8) 0.0872(2) 0.14290(18) 0.0367(14) Uani 1 1 d . . . . .
H21A H 0.4671 0.0953 0.1584 0.044(6) Uiso 1 1 calc R U . . .
H21B H 0.5816 0.0437 0.1379 0.044(6) Uiso 1 1 calc R U . . .
H21C H 0.5721 0.1081 0.1130 0.044(6) Uiso 1 1 calc R U . . .
C22 C 0.4394(8) 0.4329(2) 0.18650(18) 0.0381(15) Uani 1 1 d . . . . .
H22A H 0.4391 0.4081 0.2146 0.044(6) Uiso 1 1 calc R U . . .
H22B H 0.4293 0.4755 0.1950 0.044(6) Uiso 1 1 calc R U . . .
H22C H 0.5406 0.4267 0.1697 0.044(6) Uiso 1 1 calc R U . . .
C23 C 0.0798(8) 0.4195(2) 0.18440(18) 0.0398(15) Uani 1 1 d . . . . .
H23A H -0.0149 0.4110 0.1652 0.044(6) Uiso 1 1 calc R U . . .
H23B H 0.0733 0.4608 0.1962 0.044(6) Uiso 1 1 calc R U . . .
H23C H 0.0830 0.3912 0.2104 0.044(6) Uiso 1 1 calc R U . . .
C24 C 0.2523(7) 0.4619(2) 0.09779(15) 0.0260(13) Uani 1 1 d . . . . .
H24A H 0.3507 0.4584 0.0792 0.044(6) Uiso 1 1 calc R U . . .
H24B H 0.2398 0.5036 0.1083 0.044(6) Uiso 1 1 calc R U . . .
H24C H 0.1590 0.4504 0.0789 0.044(6) Uiso 1 1 calc R U . . .

loop_
_atom_site_aniso_label
_atom_site_aniso_U_11
_atom_site_aniso_U_22
_atom_site_aniso_U_33
_atom_site_aniso_U_23
_atom_site_aniso_U_13
_atom_site_aniso_U_12
Np1 0.00884(8) 0.01780(9) 0.00916(7) 0.00015(10) -0.00026(9) -0.00061(9)
Si1 0.0238(9) 0.0188(9) 0.0161(6) 0.0001(6) 0.0035(6) -0.0005(6)
Si2 0.0242(9) 0.0215(9) 0.0207(7) 0.0053(6) 0.0022(7) 0.0048(6)
Si3 0.0222(9) 0.0207(9) 0.0158(6) 0.0021(6) 0.0032(6) 0.0028(6)
C1 0.014(3) 0.019(3) 0.012(2) 0.004(2) 0.001(2) -0.001(2)
C2 0.017(3) 0.025(3) 0.009(2) 0.002(2) 0.0014(19) 0.000(3)
C3 0.038(4) 0.015(4) 0.018(2) -0.001(2) 0.012(3) 0.001(2)
C4 0.021(3) 0.033(4) 0.017(3) 0.005(3) 0.007(2) 0.011(3)
C5 0.018(3) 0.025(3) 0.014(2) 0.000(2) 0.005(2) -0.003(2)
C6 0.016(3) 0.024(3) 0.015(2) 0.003(2) 0.000(2) 0.003(2)
C7 0.014(4) 0.035(4) 0.013(3) 0.001(2) -0.007(2) -0.001(2)
C8 0.019(3) 0.025(3) 0.022(3) -0.004(2) -0.013(2) -0.003(2)
C9 0.027(3) 0.024(3) 0.011(2) -0.0035(19) -0.009(2) 0.006(2)
C10 0.017(3) 0.025(3) 0.012(2) 0.005(2) 0.001(2) -0.005(3)
C11 0.007(2) 0.023(3) 0.012(2) 0.000(2) -0.003(2) 0.0034(18)
C12 0.010(3) 0.023(3) 0.016(2) 0.001(2) -0.003(2) 0.002(2)
C13 0.016(3) 0.028(4) 0.018(3) -0.0101(19) -0.004(3) 0.0027(19)
C14 0.016(2) 0.009(2) 0.041(3) 0.000(3) 0.002(3) -0.003(2)
C15 0.007(3) 0.026(3) 0.018(2) 0.000(2) 0.001(2) -0.004(2)
C16 0.041(4) 0.021(3) 0.022(3) 0.005(2) -0.004(3) 0.002(2)
C17 0.035(4) 0.024(3) 0.033(3) 0.009(2) 0.011(3) -0.003(3)
C18 0.030(4) 0.029(4) 0.039(3) -0.011(3) -0.003(3) 0.006(3)
C19 0.051(4) 0.022(3) 0.043(3) 0.013(2) 0.023(4) 0.017(3)
C20 0.025(3) 0.037(4) 0.031(3) 0.016(2) 0.002(3) 0.001(3)
C21 0.049(4) 0.026(3) 0.035(3) -0.001(2) -0.010(3) -0.002(3)
C22 0.054(4) 0.024(3) 0.036(3) 0.004(2) -0.015(3) -0.002(3)
C23 0.056(4) 0.026(3) 0.038(3) 0.005(2) 0.026(4) 0.008(3)
C24 0.028(3) 0.027(3) 0.022(2) 0.008(2) 0.007(3) 0.006(2)

_geom_special_details            
;
 All esds (except the esd in the dihedral angle between two l.s. planes)
 are estimated using the full covariance matrix.  The cell esds are taken
 into account individually in the estimation of esds in distances, angles
 and torsion angles; correlations between esds in cell parameters are only
 used when they are defined by crystal symmetry.  An approximate (isotropic)
 treatment of cell esds is used for estimating esds involving l.s. planes.
;

loop_
_geom_bond_atom_site_label_1
_geom_bond_atom_site_label_2
_geom_bond_distance
_geom_bond_site_symmetry_2
_geom_bond_publ_flag
Np1 C4 2.734(5) . ?
Np1 C13 2.736(6) . ?
Np1 C9 2.744(4) . ?
Np1 C3 2.745(5) . ?
Np1 C5 2.746(5) . ?
Np1 C14 2.747(4) . ?
Np1 C12 2.748(4) . ?
Np1 C10 2.751(4) . ?
Np1 C8 2.757(5) . ?
Np1 C6 2.758(5) . ?
Np1 C15 2.770(4) . ?
Np1 C7 2.777(5) . ?
Si1 C1 1.866(5) . ?
Si1 C18 1.867(5) . ?
Si1 C16 1.871(5) . ?
Si1 C17 1.875(5) . ?
Si2 C21 1.867(6) . ?
Si2 C6 1.866(5) . ?
Si2 C19 1.873(6) . ?
Si2 C20 1.873(5) . ?
Si3 C11 1.849(4) . ?
Si3 C24 1.864(4) . ?
Si3 C22 1.867(6) . ?
Si3 C23 1.868(6) . ?
C1 C2 1.409(7) . ?
C1 C5 1.424(6) . ?
C2 C3 1.422(7) . ?
C2 H2 0.9500 . ?
C3 C4 1.403(7) . ?
C3 H3 0.9500 . ?
C4 C5 1.389(7) . ?
C4 H4 0.9500 . ?
C5 H5 0.9500 . ?
C6 C7 1.413(7) . ?
C6 C10 1.430(7) . ?
C7 C8 1.419(7) . ?
C7 H7 0.9500 . ?
C8 C9 1.410(7) . ?
C8 H8 0.9500 . ?
C9 C10 1.394(7) . ?
C9 H9 0.9500 . ?
C10 H10 0.9500 . ?
C11 C15 1.426(6) . ?
C11 C12 1.443(6) . ?
C12 C13 1.398(6) . ?
C12 H12 0.9500 . ?
C13 C14 1.424(6) . ?
C13 H13 0.9500 . ?
C14 C15 1.406(6) . ?
C14 H14 0.9500 . ?
C15 H15 0.9500 . ?
C16 H16A 0.9800 . ?
C16 H16B 0.9800 . ?
C16 H16C 0.9800 . ?
C17 H17A 0.9800 . ?
C17 H17B 0.9800 . ?
C17 H17C 0.9800 . ?
C18 H18A 0.9800 . ?
C18 H18B 0.9800 . ?
C18 H18C 0.9800 . ?
C19 H19A 0.9800 . ?
C19 H19B 0.9800 . ?
C19 H19C 0.9800 . ?
C20 H20A 0.9800 . ?
C20 H20B 0.9800 . ?
C20 H20C 0.9800 . ?
C21 H21A 0.9800 . ?
C21 H21B 0.9800 . ?
C21 H21C 0.9800 . ?
C22 H22A 0.9800 . ?
C22 H22B 0.9800 . ?
C22 H22C 0.9800 . ?
C23 H23A 0.9800 . ?
C23 H23B 0.9800 . ?
C23 H23C 0.9800 . ?
C24 H24A 0.9800 . ?
C24 H24B 0.9800 . ?
C24 H24C 0.9800 . ?

loop_
_geom_angle_atom_site_label_1
_geom_angle_atom_site_label_2
_geom_angle_atom_site_label_3
_geom_angle
_geom_angle_site_symmetry_1
_geom_angle_site_symmetry_3
_geom_angle_publ_flag
C4 Np1 C13 114.19(17) . . ?
C4 Np1 C9 120.18(16) . . ?
C13 Np1 C9 120.98(17) . . ?
C4 Np1 C3 29.69(15) . . ?
C13 Np1 C3 84.50(17) . . ?
C9 Np1 C3 145.82(16) . . ?
C4 Np1 C5 29.37(15) . . ?
C13 Np1 C5 122.38(16) . . ?
C9 Np1 C5 116.18(16) . . ?
C3 Np1 C5 48.77(16) . . ?
C4 Np1 C14 131.73(17) . . ?
C13 Np1 C14 30.11(14) . . ?
C9 Np1 C14 92.84(16) . . ?
C3 Np1 C14 104.81(16) . . ?
C5 Np1 C14 150.75(15) . . ?
C4 Np1 C12 122.54(14) . . ?
C13 Np1 C12 29.55(12) . . ?
C9 Np1 C12 116.77(15) . . ?
C3 Np1 C12 96.65(15) . . ?
C5 Np1 C12 113.90(14) . . ?
C14 Np1 C12 49.12(15) . . ?
C4 Np1 C10 111.79(16) . . ?
C13 Np1 C10 109.21(16) . . ?
C9 Np1 C10 29.40(15) . . ?
C3 Np1 C10 125.57(15) . . ?
C5 Np1 C10 124.33(15) . . ?
C14 Np1 C10 79.30(15) . . ?
C12 Np1 C10 121.38(15) . . ?
C4 Np1 C8 94.33(16) . . ?
C13 Np1 C8 150.33(16) . . ?
C9 Np1 C8 29.71(15) . . ?
C3 Np1 C8 123.63(16) . . ?
C5 Np1 C8 86.47(16) . . ?
C14 Np1 C8 122.46(16) . . ?
C12 Np1 C8 136.68(15) . . ?
C10 Np1 C8 48.73(15) . . ?
C4 Np1 C6 81.70(15) . . ?
C13 Np1 C6 124.10(15) . . ?
C9 Np1 C6 49.45(14) . . ?
C3 Np1 C6 98.33(15) . . ?
C5 Np1 C6 97.85(15) . . ?
C14 Np1 C6 98.65(16) . . ?
C12 Np1 C6 147.18(15) . . ?
C10 Np1 C6 30.10(14) . . ?
C8 Np1 C6 49.37(16) . . ?
C4 Np1 C15 161.11(16) . . ?
C13 Np1 C15 48.87(14) . . ?
C9 Np1 C15 73.29(15) . . ?
C3 Np1 C15 132.46(15) . . ?
C5 Np1 C15 160.27(15) . . ?
C14 Np1 C15 29.53(13) . . ?
C12 Np1 C15 48.64(13) . . ?
C10 Np1 C15 72.84(15) . . ?
C8 Np1 C15 101.63(15) . . ?
C6 Np1 C15 101.05(14) . . ?
C4 Np1 C7 71.45(16) . . ?
C13 Np1 C7 153.68(15) . . ?
C9 Np1 C7 48.86(17) . . ?
C3 Np1 C7 97.96(17) . . ?
C5 Np1 C7 75.90(17) . . ?
C14 Np1 C7 126.52(16) . . ?
C12 Np1 C7 165.38(15) . . ?
C10 Np1 C7 48.61(16) . . ?
C8 Np1 C7 29.72(14) . . ?
C6 Np1 C7 29.58(14) . . ?
C15 Np1 C7 119.47(15) . . ?
C1 Si1 C18 111.4(2) . . ?
C1 Si1 C16 110.2(2) . . ?
C18 Si1 C16 112.1(2) . . ?
C1 Si1 C17 107.7(2) . . ?
C18 Si1 C17 107.1(3) . . ?
C16 Si1 C17 108.2(2) . . ?
C21 Si2 C6 109.2(2) . . ?
C21 Si2 C19 110.0(3) . . ?
C6 Si2 C19 111.4(2) . . ?
C21 Si2 C20 107.8(3) . . ?
C6 Si2 C20 109.6(2) . . ?
C19 Si2 C20 108.8(3) . . ?
C11 Si3 C24 110.1(2) . . ?
C11 Si3 C22 111.9(2) . . ?
C24 Si3 C22 110.5(2) . . ?
C11 Si3 C23 108.7(2) . . ?
C24 Si3 C23 108.7(2) . . ?
C22 Si3 C23 106.8(3) . . ?
C2 C1 C5 106.6(4) . . ?
C2 C1 Si1 127.1(4) . . ?
C5 C1 Si1 124.3(4) . . ?
C2 C1 Np1 75.4(3) . . ?
C5 C1 Np1 73.6(3) . . ?
Si1 C1 Np1 128.9(2) . . ?
C1 C2 C3 108.5(4) . . ?
C1 C2 Np1 75.3(3) . . ?
C3 C2 Np1 73.5(2) . . ?
C1 C2 H2 125.8 . . ?
C3 C2 H2 125.8 . . ?
Np1 C2 H2 117.4 . . ?
C4 C3 C2 107.4(5) . . ?
C4 C3 Np1 74.7(3) . . ?
C2 C3 Np1 76.7(3) . . ?
C4 C3 H3 126.3 . . ?
C2 C3 H3 126.3 . . ?
Np1 C3 H3 114.7 . . ?
C5 C4 C3 108.5(5) . . ?
C5 C4 Np1 75.8(3) . . ?
C3 C4 Np1 75.6(3) . . ?
C5 C4 H4 125.7 . . ?
C3 C4 H4 125.7 . . ?
Np1 C4 H4 115.0 . . ?
C4 C5 C1 108.9(5) . . ?
C4 C5 Np1 74.8(3) . . ?
C1 C5 Np1 76.6(3) . . ?
C4 C5 H5 125.5 . . ?
C1 C5 H5 125.5 . . ?
Np1 C5 H5 115.2 . . ?
C7 C6 C10 106.3(5) . . ?
C7 C6 Si2 129.6(4) . . ?
C10 C6 Si2 123.8(4) . . ?
C7 C6 Np1 75.9(3) . . ?
C10 C6 Np1 74.7(3) . . ?
Si2 C6 Np1 120.0(2) . . ?
C6 C7 C8 108.8(5) . . ?
C6 C7 Np1 74.5(3) . . ?
C8 C7 Np1 74.4(3) . . ?
C6 C7 H7 125.6 . . ?
C8 C7 H7 125.6 . . ?
Np1 C7 H7 117.5 . . ?
C9 C8 C7 107.6(5) . . ?
C9 C8 Np1 74.6(3) . . ?
C7 C8 Np1 75.9(3) . . ?
C9 C8 H8 126.2 . . ?
C7 C8 H8 126.2 . . ?
Np1 C8 H8 115.5 . . ?
C10 C9 C8 108.2(4) . . ?
C10 C9 Np1 75.6(2) . . ?
C8 C9 Np1 75.7(3) . . ?
C10 C9 H9 125.9 . . ?
C8 C9 H9 125.9 . . ?
Np1 C9 H9 115.1 . . ?
C9 C10 C6 109.1(4) . . ?
C9 C10 Np1 75.0(2) . . ?
C6 C10 Np1 75.2(3) . . ?
C9 C10 H10 125.5 . . ?
C6 C10 H10 125.5 . . ?
Np1 C10 H10 116.3 . . ?
C15 C11 C12 104.7(4) . . ?
C15 C11 Si3 127.3(3) . . ?
C12 C11 Si3 127.5(3) . . ?
C15 C11 Np1 74.5(3) . . ?
C12 C11 Np1 73.4(2) . . ?
Si3 C11 Np1 122.7(2) . . ?
C13 C12 C11 109.7(4) . . ?
C13 C12 Np1 74.8(3) . . ?
C11 C12 Np1 76.3(2) . . ?
C13 C12 H12 125.2 . . ?
C11 C12 H12 125.2 . . ?
Np1 C12 H12 115.7 . . ?
C12 C13 C14 108.0(4) . . ?
C12 C13 Np1 75.7(3) . . ?
C14 C13 Np1 75.4(3) . . ?
C12 C13 H13 126.0 . . ?
C14 C13 H13 126.0 . . ?
Np1 C13 H13 115.2 . . ?
C15 C14 C13 107.2(4) . . ?
C15 C14 Np1 76.1(3) . . ?
C13 C14 Np1 74.5(3) . . ?
C15 C14 H14 126.4 . . ?
C13 C14 H14 126.4 . . ?
Np1 C14 H14 115.3 . . ?
C14 C15 C11 110.4(4) . . ?
C14 C15 Np1 74.4(3) . . ?
C11 C15 Np1 75.8(3) . . ?
C14 C15 H15 124.8 . . ?
C11 C15 H15 124.8 . . ?
Np1 C15 H15 116.9 . . ?
Si1 C16 H16A 109.5 . . ?
Si1 C16 H16B 109.5 . . ?
H16A C16 H16B 109.5 . . ?
Si1 C16 H16C 109.5 . . ?
H16A C16 H16C 109.5 . . ?
H16B C16 H16C 109.5 . . ?
Si1 C17 H17A 109.5 . . ?
Si1 C17 H17B 109.5 . . ?
H17A C17 H17B 109.5 . . ?
Si1 C17 H17C 109.5 . . ?
H17A C17 H17C 109.5 . . ?
H17B C17 H17C 109.5 . . ?
Si1 C18 H18A 109.5 . . ?
Si1 C18 H18B 109.5 . . ?
H18A C18 H18B 109.5 . . ?
Si1 C18 H18C 109.5 . . ?
H18A C18 H18C 109.5 . . ?
H18B C18 H18C 109.5 . . ?
Si2 C19 H19A 109.5 . . ?
Si2 C19 H19B 109.5 . . ?
H19A C19 H19B 109.5 . . ?
Si2 C19 H19C 109.5 . . ?
H19A C19 H19C 109.5 . . ?
H19B C19 H19C 109.5 . . ?
Si2 C20 H20A 109.5 . . ?
Si2 C20 H20B 109.5 . . ?
H20A C20 H20B 109.5 . . ?
Si2 C20 H20C 109.5 . . ?
H20A C20 H20C 109.5 . . ?
H20B C20 H20C 109.5 . . ?
Si2 C21 H21A 109.5 . . ?
Si2 C21 H21B 109.5 . . ?
H21A C21 H21B 109.5 . . ?
Si2 C21 H21C 109.5 . . ?
H21A C21 H21C 109.5 . . ?
H21B C21 H21C 109.5 . . ?
Si3 C22 H22A 109.5 . . ?
Si3 C22 H22B 109.5 . . ?
H22A C22 H22B 109.5 . . ?
Si3 C22 H22C 109.5 . . ?
H22A C22 H22C 109.5 . . ?
H22B C22 H22C 109.5 . . ?
Si3 C23 H23A 109.5 . . ?
Si3 C23 H23B 109.5 . . ?
H23A C23 H23B 109.5 . . ?
Si3 C23 H23C 109.5 . . ?
H23A C23 H23C 109.5 . . ?
H23B C23 H23C 109.5 . . ?
Si3 C24 H24A 109.5 . . ?
Si3 C24 H24B 109.5 . . ?
H24A C24 H24B 109.5 . . ?
Si3 C24 H24C 109.5 . . ?
H24A C24 H24C 109.5 . . ?
H24B C24 H24C 109.5 . . ?

_refine_diff_density_max         1.200
_refine_diff_density_min         -1.276
_refine_diff_density_rms         0.157

_shelxl_version_number           2013-2

_shelx_res_file                  
;
TITL mdit46 in Pbca
CELL 0.71073   8.2980  22.1664  28.9166  90.000  90.000  90.000
ZERR    8.00   0.0006   0.0017   0.0022   0.000   0.000   0.000
LATT  1
SYMM 0.5-X, -Y, 0.5+Z
SYMM -X, 0.5+Y, 0.5-Z
SYMM 0.5+X, 0.5-Y, -Z
SFAC C H SI NP
UNIT 192 312 24 8
TEMP -173.000
SIZE 0.012 0.025 0.075
L.S. 24
ACTA 50
FMAP 2
PLAN 12
BOND $H
WGHT    0.016600
FVAR       0.03370   0.01783   0.01594   0.01416   0.04358   0.04366   0.04402
NP1   4    0.573800    0.270042    0.124620    11.00000    0.00884    0.01780 =
         0.00916    0.00015   -0.00026   -0.00061
SI1   3    0.718599    0.398830    0.025859    11.00000    0.02380    0.01878 =
         0.01608    0.00008    0.00349   -0.00047
SI2   3    0.739040    0.114960    0.179757    11.00000    0.02422    0.02150 =
         0.02073    0.00534    0.00223    0.00480
SI3   3    0.266363    0.410804    0.148874    11.00000    0.02217    0.02068 =
         0.01577    0.00211    0.00322    0.00276
C1    1    0.723925    0.319475    0.047301    11.00000    0.01422    0.01853 =
         0.01197    0.00425    0.00109   -0.00099
C2    1    0.636125    0.269983    0.029983    11.00000    0.01746    0.02490 =
         0.00875    0.00222    0.00144   -0.00036
AFIX  43
H2    2    0.546160    0.272241    0.009739    11.00000   21.00000
AFIX   0
C3    1    0.704866    0.216099    0.047914    11.00000    0.03827    0.01495 =
         0.01813   -0.00094    0.01206    0.00114
AFIX  43
H3    2    0.668162    0.176172    0.042291    11.00000   21.00000
AFIX   0
C4    1    0.836895    0.232704    0.075444    11.00000    0.02098    0.03340 =
         0.01688    0.00498    0.00655    0.01100
AFIX  43
H4    2    0.906388    0.205727    0.091382    11.00000   21.00000
AFIX   0
C5    1    0.848899    0.295212    0.075476    11.00000    0.01821    0.02515 =
         0.01389   -0.00028    0.00524   -0.00251
AFIX  43
H5    2    0.927655    0.318058    0.091657    11.00000   21.00000
AFIX   0
C6    1    0.711031    0.197163    0.191133    11.00000    0.01643    0.02430 =
         0.01529    0.00346   -0.00047    0.00273
C7    1    0.821719    0.245183    0.186224    11.00000    0.01441    0.03530 =
         0.01319    0.00052   -0.00747   -0.00089
AFIX  43
H7    2    0.927621    0.241971    0.173988    11.00000   31.00000
AFIX   0
C8    1    0.748657    0.299005    0.202581    11.00000    0.01941    0.02513 =
         0.02192   -0.00370   -0.01252   -0.00313
AFIX  43
H8    2    0.795803    0.338060    0.202639    11.00000   31.00000
AFIX   0
C9    1    0.593376    0.283991    0.218731    11.00000    0.02724    0.02438 =
         0.01095   -0.00354   -0.00903    0.00593
AFIX  43
H9    2    0.517456    0.311256    0.231687    11.00000   31.00000
AFIX   0
C10   1    0.570523    0.222216    0.212400    11.00000    0.01720    0.02485 =
         0.01159    0.00453    0.00122   -0.00549
AFIX  43
H10   2    0.476679    0.200286    0.220855    11.00000   31.00000
AFIX   0
C11   1    0.281463    0.331480    0.129611    11.00000    0.00670    0.02348 =
         0.01199   -0.00039   -0.00252    0.00343
C12   1    0.295835    0.309564    0.082786    11.00000    0.01006    0.02326 =
         0.01623    0.00090   -0.00303    0.00213
AFIX  43
H12   2    0.310301    0.334172    0.056211    11.00000   41.00000
AFIX   0
C13   1    0.285228    0.246599    0.082487    11.00000    0.01630    0.02832 =
         0.01808   -0.01013   -0.00361    0.00272
AFIX  43
H13   2    0.291203    0.221441    0.055945    11.00000   41.00000
AFIX   0
C14   1    0.263897    0.226797    0.128943    11.00000    0.01571    0.00922 =
         0.04068    0.00011    0.00240   -0.00333
AFIX  43
H14   2    0.253833    0.186200    0.139070    11.00000   41.00000
AFIX   0
C15   1    0.260523    0.278578    0.157011    11.00000    0.00725    0.02591 =
         0.01780   -0.00003    0.00102   -0.00396
AFIX  43
H15   2    0.246307    0.278349    0.189609    11.00000   41.00000
AFIX   0
C16   1    0.537737    0.410733   -0.011663    11.00000    0.04116    0.02149 =
         0.02162    0.00497   -0.00360    0.00182
AFIX 137
H16A  2    0.537254    0.380714   -0.036544    11.00000   51.00000
H16B  2    0.541475    0.451321   -0.025057    11.00000   51.00000
H16C  2    0.439732    0.406400    0.006953    11.00000   51.00000
AFIX   0
C17   1    0.903380    0.411199   -0.010207    11.00000    0.03472    0.02361 =
         0.03286    0.00920    0.01053   -0.00263
AFIX 137
H17A  2    0.999554    0.402668    0.008344    11.00000   51.00000
H17B  2    0.906387    0.453188   -0.020782    11.00000   51.00000
H17C  2    0.900804    0.384209   -0.037039    11.00000   51.00000
AFIX   0
C18   1    0.727199    0.453918    0.074638    11.00000    0.03022    0.02874 =
         0.03885   -0.01077   -0.00346    0.00596
AFIX 137
H18A  2    0.628824    0.450606    0.093217    11.00000   51.00000
H18B  2    0.736182    0.494929    0.062244    11.00000   51.00000
H18C  2    0.821105    0.445135    0.094056    11.00000   51.00000
AFIX   0
C19   1    0.936470    0.099665    0.150653    11.00000    0.05115    0.02245 =
         0.04336    0.01271    0.02316    0.01659
AFIX 137
H19A  2    0.956190    0.056084    0.149989    11.00000   61.00000
H19B  2    1.023213    0.119671    0.167793    11.00000   61.00000
H19C  2    0.933322    0.115238    0.118947    11.00000   61.00000
AFIX   0
C20   1    0.732358    0.072413    0.235688    11.00000    0.02504    0.03722 =
         0.03126    0.01631    0.00214    0.00116
AFIX 137
H20A  2    0.627441    0.078604    0.250506    11.00000   61.00000
H20B  2    0.817955    0.087061    0.256161    11.00000   61.00000
H20C  2    0.748182    0.029312    0.229660    11.00000   61.00000
AFIX   0
C21   1    0.569860    0.087234    0.142905    11.00000    0.04933    0.02598 =
         0.03492   -0.00075   -0.00957   -0.00195
AFIX 137
H21A  2    0.467071    0.095325    0.158398    11.00000   61.00000
H21B  2    0.581553    0.043721    0.137934    11.00000   61.00000
H21C  2    0.572134    0.108100    0.113033    11.00000   61.00000
AFIX   0
C22   1    0.439373    0.432894    0.186504    11.00000    0.05399    0.02425 =
         0.03615    0.00361   -0.01463   -0.00238
AFIX 137
H22A  2    0.439072    0.408087    0.214556    11.00000   71.00000
H22B  2    0.429278    0.475526    0.195001    11.00000   71.00000
H22C  2    0.540595    0.426667    0.169709    11.00000   71.00000
AFIX   0
C23   1    0.079773    0.419486    0.184400    11.00000    0.05606    0.02564 =
         0.03780    0.00467    0.02626    0.00752
AFIX 137
H23A  2   -0.014904    0.411008    0.165212    11.00000   71.00000
H23B  2    0.073348    0.460849    0.196225    11.00000   71.00000
H23C  2    0.082989    0.391155    0.210402    11.00000   71.00000
AFIX   0
C24   1    0.252306    0.461857    0.097794    11.00000    0.02832    0.02739 =
         0.02230    0.00777    0.00663    0.00624
AFIX 137
H24A  2    0.350703    0.458350    0.079245    11.00000   71.00000
H24B  2    0.239818    0.503612    0.108341    11.00000   71.00000
H24C  2    0.159008    0.450445    0.078946    11.00000   71.00000
AFIX   0
HKLF  4

REM  mdit46 in Pbca
REM R1 =  0.0393 for    4030 Fo > 4sig(Fo)  and  0.0866 for all    6360 data
REM    268 parameters refined using      0 restraints

END

WGHT      0.0164      0.0000

REM Highest difference peak  1.200,  deepest hole -1.276,  1-sigma level  0.157
Q1    1   0.5763  0.3306  0.1231  11.00000  0.05    1.20
Q2    1   0.4637  0.2940  0.1232  11.00000  0.05    1.08
Q3    1   0.5758  0.2893  0.1236  11.00000  0.05    1.08
Q4    1   0.9329  0.2723  0.1261  11.00000  0.05    1.01
Q5    1   0.6891  0.2920  0.1279  11.00000  0.05    1.01
Q6    1   0.3557  0.2712  0.1302  11.00000  0.05    0.83
Q7    1   0.6386  0.1889  0.1268  11.00000  0.05    0.71
Q8    1   0.5878  0.2100  0.1053  11.00000  0.05    0.71
Q9    1   0.5349  0.2094  0.1427  11.00000  0.05    0.70
Q10   1   0.3789  0.2792  0.1544  11.00000  0.05    0.70
Q11   1   0.5611  0.2700  0.0944  11.00000  0.05    0.68
Q12   1   0.8378  0.1035  0.1534  11.00000  0.05    0.63
;
_shelx_res_checksum              59033
